# Supplementary material for: Development and validation of sex-associated markers using whole-genome re-sequencing in frog Quasipaa spinosa
Source: Front Genet. 2025 Jun 2;16:1596192. doi: 10.3389/fgene.2025.1596192 (PMC12171147; doi:10.3389/fgene.2025.1596192)
Supplement: Supplementary file 1 [file Table2.xlsx]

## Sheet: Sheet1
SNP	CHROM	POS	REF	ALT	Effect	SE	sex.MLM	#NAME?
3-342474	3	342474	T	G	-0.351363	0.107994	0.00204612	6.19181
3-538782	3	538782	G	A	0.413436	0.120759	0.00124164	6.69133
3-566470	3	566470	A	G	-0.451106	0.149943	0.00410336	5.49595
3-650600	3	650600	A	G	-0.334024	0.107582	0.00313227	5.766
3-980218	3	980218	A	G	0.474124	0.162729	0.00533044	5.23432
3-1188087	3	1188087	C	A	0.329695	0.114938	0.00602652	5.11158
3-1220651	3	1220651	C	G	-0.403073	0.130468	0.00327156	5.72249
3-1278135	3	1278135	T	A	-0.583119	0.194509	0.00422628	5.46643
3-1706125	3	1706125	A	C	0.598825	0.207614	0.00577267	5.15462
3-1772855	3	1772855	T	G	-0.425286	0.144971	0.0050464	5.28908
3-1824071	3	1824071	A	G	-0.498484	0.153096	0.00203144	6.19901
3-1840386	3	1840386	G	A	0.577277	0.199703	0.00567386	5.17189
3-1847507	3	1847507	T	G	0.331692	0.105458	0.00279293	5.88066
3-2433805	3	2433805	T	C	0.514809	0.16405	0.00285016	5.86038
3-2618939	3	2618939	A	G	-0.553047	0.19012	0.00539852	5.22163
3-2890380	3	2890380	T	TCTC	0.315289	0.109768	0.00596353	5.12209
3-3472521	3	3472521	C	T	-0.570316	0.171471	0.00165648	6.40306
3-3503563	3	3503563	C	A	-0.411302	0.14307	0.00592331	5.12886
3-3567629	3	3567629	A	AG	-0.303836	0.0997663	0.00370146	5.59903
3-3967167	3	3967167	C	G	-0.6015	0.198966	0.00393985	5.53661
3-4024222	3	4024222	T	C	-0.701913	0.205634	0.00127993	6.66095
3-4251899	3	4251899	T	C	-0.299059	0.0891572	0.00152444	6.48613
3-4441613	3	4441613	A	C	-0.496141	0.165826	0.0042966	5.44993
3-4471414	3	4471414	AG	A	0.50898	0.162481	0.00289568	5.84454
3-4707632	3	4707632	C	T	-0.495606	0.17155	0.00569995	5.1673
3-4709883	3	4709883	C	T	-0.380409	0.130859	0.00542698	5.21637
3-4853202	3	4853202	C	T	0.415058	0.134194	0.00323904	5.73248
3-5071528	3	5071528	G	A	-0.361895	0.123315	0.00503086	5.29216
3-5105277	3	5105277	C	T	-0.498699	0.161208	0.00323404	5.73402
3-5212059	3	5212059	T	C	0.260211	0.0891732	0.00526601	5.24648
3-5460758	3	5460758	T	C	0.254653	0.0824968	0.00329567	5.71515
3-5644636	3	5644636	G	A	0.450476	0.13976	0.00223373	6.10408
3-5699271	3	5699271	A	T	-0.569432	0.189648	0.00417188	5.47939
3-5715971	3	5715971	A	C	-0.269701	0.0908874	0.00459813	5.38211
3-5848295	3	5848295	G	A	0.246994	0.0795465	0.00313061	5.76653
3-5975995	3	5975995	CG	C	-0.376565	0.126627	0.0045177	5.39975
3-5993279	3	5993279	C	T	0.614692	0.212513	0.00564584	5.17684
3-6101465	3	6101465	T	C	0.355657	0.12292	0.00563189	5.17931
3-6101467	3	6101467	A	C	0.355657	0.12292	0.00563189	5.17931
3-6303935	3	6303935	G	T	-0.386821	0.119326	0.0021175	6.15752
3-6325825	3	6325825	A	C	-0.38371	0.124953	0.00344736	5.67015
3-6400826	3	6400826	A	C	0.352718	0.116981	0.00402818	5.51444
3-6570450	3	6570450	A	C	-0.546575	0.184488	0.00465891	5.36897
3-6749785	3	6749785	G	C	-0.36835	0.123229	0.00432993	5.4422
3-6910648	3	6910648	T	A	-0.505708	0.168341	0.00415439	5.48359
3-6919154	3	6919154	G	A	-0.318617	0.0988085	0.00222483	6.10807
3-6960855	3	6960855	C	A	0.331833	0.0930251	0.000806694	7.12257
3-6960886	3	6960886	G	A	0.26538	0.0879747	0.00401286	5.51825
3-6960894	3	6960894	T	TA	0.282805	0.0890445	0.00255825	5.96843
3-6960926	3	6960926	T	C	0.248552	0.0845825	0.00497795	5.30274
3-6962493	3	6962493	A	C	-0.284699	0.0928766	0.00350094	5.65472
3-7194232	3	7194232	C	T	-0.384065	0.131562	0.0052483	5.24985
3-7222742	3	7222742	ACATGG	A	0.447483	0.148064	0.00394984	5.53408
3-7270287	3	7270287	T	C	0.356135	0.121608	0.00511655	5.27527
3-7275928	3	7275928	T	A	0.43538	0.143163	0.0037467	5.58688
3-7322491	3	7322491	T	A	-0.301048	0.102475	0.0049888	5.30056
3-7422903	3	7422903	G	T	-0.306733	0.104114	0.00487586	5.32346
3-7459226	3	7459226	A	C	-0.428036	0.14375	0.00447008	5.41035
3-7511623	3	7511623	C	T	0.593105	0.201818	0.00497478	5.30337
3-7955985	3	7955985	C	T	-0.40262	0.140326	0.00601454	5.11357
3-7963838	3	7963838	G	A	0.230593	0.0794563	0.00549958	5.20308
3-7992561	3	7992561	G	C	-0.630064	0.178175	0.000885933	7.02887
3-7997832	3	7997832	C	T	0.410341	0.121185	0.00138794	6.57993
3-8010895	3	8010895	A	G	-0.430831	0.135181	0.00247837	6.00015
3-8044762	3	8044762	G	T	-0.260528	0.0858697	0.00382231	5.5669
3-8045502	3	8045502	T	C	0.459588	0.161651	0.00645366	5.04311
3-8046980	3	8046980	T	C	0.382517	0.127249	0.00413168	5.48907
3-8084509	3	8084509	A	T	-0.292749	0.0853015	0.00121134	6.71603
3-8144234	3	8144234	G	C	0.521359	0.175519	0.00456068	5.39028
3-8144351	3	8144351	T	C	-0.294253	0.103386	0.00640064	5.05136
3-8173276	3	8173276	G	A	0.349294	0.118962	0.00501071	5.29618
3-8275415	3	8275415	G	A	0.49093	0.159683	0.00341304	5.68015
3-8346754	3	8346754	G	T	0.354487	0.113094	0.00288001	5.84996
3-8346755	3	8346755	G	T	0.354487	0.113094	0.00288001	5.84996
3-8419714	3	8419714	T	C	0.526254	0.185471	0.00655362	5.02774
3-8563044	3	8563044	T	C	-0.414966	0.140108	0.00467041	5.36651
3-8705597	3	8705597	C	T	0.476812	0.131122	0.000653122	7.33375
3-8724571	3	8724571	T	C	-0.572015	0.188846	0.00387592	5.55297
3-8729319	3	8729319	G	GA	0.545135	0.188028	0.00554349	5.19513
3-8831703	3	8831703	G	T	0.457902	0.154546	0.00465592	5.36962
3-8893017	3	8893017	G	T	0.625816	0.215502	0.00547183	5.20814
3-9114279	3	9114279	G	C	-0.294928	0.100206	0.00491506	5.31545
3-9447529	3	9447529	C	A	-0.4315	0.144097	0.0042662	5.45703
3-9666275	3	9666275	T	C	-0.595912	0.171225	0.00104834	6.86055
3-9666279	3	9666279	A	T	-0.595912	0.171225	0.00104834	6.86055
3-9666286	3	9666286	C	T	-0.621644	0.179451	0.00110027	6.8122
3-9675801	3	9675801	G	C	0.407835	0.141973	0.00595866	5.12291
3-10054608	3	10054608	G	A	-0.311406	0.102022	0.00363114	5.61821
3-10189344	3	10189344	G	A	0.339769	0.109101	0.00304991	5.79264
3-10480193	3	10480193	TTCTC	T	0.493322	0.149587	0.0017985	6.3208
3-10539241	3	10539241	G	A	-0.309094	0.107813	0.00605101	5.10753
3-10575703	3	10575703	C	T	-0.64833	0.213691	0.00382265	5.56681
3-10575711	3	10575711	C	T	-0.517447	0.182459	0.00657878	5.02391
3-10623385	3	10623385	C	T	-0.345473	0.118593	0.00533737	5.23302
3-10686854	3	10686854	G	A	-0.543761	0.191491	0.00651453	5.03372
3-10829410	3	10829410	A	G	-0.279469	0.0952605	0.00504457	5.28944
3-10963642	3	10963642	T	C	-0.25995	0.089847	0.0056343	5.17888
3-10964571	3	10964571	C	T	0.365257	0.127076	0.00593132	5.12751
3-10964575	3	10964575	T	C	0.3616	0.122014	0.00464676	5.37159
3-10964614	3	10964614	C	T	0.332577	0.117016	0.00647021	5.04055
3-10985945	3	10985945	T	G	0.445477	0.152224	0.00514615	5.26951
3-11144386	3	11144386	GGAGAGAGAGCGAGGAGAGACAATCAGGA	G	-0.49057	0.166869	0.00496051	5.30625
3-11147841	3	11147841	A	C	0.447584	0.155446	0.00585106	5.14113
3-11154293	3	11154293	T	C	0.345111	0.115358	0.00430012	5.44911
3-11154294	3	11154294	G	A	0.369235	0.114141	0.00215949	6.13788
3-11156165	3	11156165	G	A	-0.508178	0.167425	0.00380878	5.57045
3-11156269	3	11156269	C	G	-0.600778	0.152204	0.000247529	8.30398
3-11156272	3	11156272	G	T	-0.489567	0.150719	0.002078	6.17635
3-11157623	3	11157623	A	G	-0.592734	0.175838	0.00145155	6.53512
3-11170533	3	11170533	C	T	-0.272717	0.0893029	0.00361582	5.62244
3-11213183	3	11213183	T	C	0.632462	0.182032	0.0010668	6.8431
3-11433509	3	11433509	C	T	0.435798	0.13583	0.00233105	6.06144
3-11527411	3	11527411	A	G	0.486193	0.169963	0.00615636	5.09027
3-11587988	3	11587988	G	A	0.450012	0.158145	0.00641092	5.04975
3-11656866	3	11656866	G	T	0.536913	0.182952	0.00503085	5.29217
3-11885178	3	11885178	C	CA	0.62358	0.216692	0.00587685	5.13673
3-12076321	3	12076321	T	A	-0.276247	0.090561	0.00365091	5.61278
3-12089630	3	12089630	G	A	0.334998	0.113519	0.00481049	5.33696
3-12115610	3	12115610	A	C	0.364184	0.125136	0.00537856	5.22534
3-12172162	3	12172162	G	C	0.355345	0.11655	0.00366649	5.60852
3-12303663	3	12303663	T	A	-0.467231	0.15112	0.00324987	5.72914
3-12303664	3	12303664	T	C	-0.467231	0.15112	0.00324987	5.72914
3-12696276	3	12696276	TC	T	-0.270948	0.0931956	0.00542268	5.21717
3-12780338	3	12780338	G	A	-0.431949	0.146278	0.00478548	5.34217
3-12816010	3	12816010	A	C	-0.310537	0.10018	0.00317725	5.75174
3-12851442	3	12851442	C	T	0.283498	0.0996506	0.00642196	5.04803
3-12873522	3	12873522	A	G	-0.387568	0.130859	0.00467091	5.3664
3-12974127	3	12974127	G	A	-0.369038	0.127489	0.00561246	5.18277
3-13052414	3	13052414	C	A	-0.552477	0.182734	0.00393705	5.53732
3-13059343	3	13059343	A	G	0.26864	0.0923243	0.00538668	5.22383
3-13066179	3	13066179	C	T	0.481696	0.1633	0.00482727	5.33348
3-13087101	3	13087101	C	T	-0.278735	0.0942621	0.00473178	5.35345
3-13139352	3	13139352	G	C	0.242901	0.0795907	0.00363582	5.61692
3-13145311	3	13145311	T	A	0.310891	0.083342	0.000489028	7.62309
3-13147782	3	13147782	CGCCACAGCTGGAGG	C	-0.354974	0.114999	0.00329626	5.71497
3-13172482	3	13172482	C	G	-0.486319	0.145358	0.00156369	6.4607
3-13173212	3	13173212	G	A	-0.43412	0.153198	0.00661859	5.01787
3-13178453	3	13178453	G	T	0.350057	0.104532	0.00154923	6.47
3-13205265	3	13205265	C	T	-0.32415	0.113033	0.00603806	5.10967
3-13221451	3	13221451	C	A	0.642966	0.222551	0.0056987	5.16752
3-13239304	3	13239304	GCGCCCGACATTCTGATTGGCCGGGAAGCCGGCTTCATGCTCCCT	G	0.652241	0.206453	0.00268354	5.92062
3-13257134	3	13257134	C	T	-0.358449	0.105488	0.00133971	6.6153
3-13291659	3	13291659	T	C	-0.447593	0.140408	0.00247318	6.00225
3-13299449	3	13299449	G	A	-0.605788	0.188123	0.00225333	6.09535
3-13300528	3	13300528	A	G	0.339698	0.108106	0.00281679	5.87216
3-13313508	3	13313508	T	C	0.496685	0.17231	0.00580122	5.14969
3-13316754	3	13316754	A	ATG	-0.48621	0.168465	0.00574447	5.15952
3-13316759	3	13316759	C	G	-0.537215	0.177842	0.00396626	5.52993
3-13323145	3	13323145	G	A	0.446603	0.144558	0.00327154	5.7225
3-13333463	3	13333463	A	G	0.29786	0.0894624	0.00163993	6.4131
3-13333471	3	13333471	A	C	0.298986	0.09157	0.00197867	6.22533
3-13333798	3	13333798	T	C	-0.674206	0.205562	0.00189581	6.26811
3-13354625	3	13354625	A	G	-0.480905	0.159587	0.00404761	5.50963
3-13424317	3	13424317	G	A	-0.375685	0.1299	0.00565168	5.1758
3-13427959	3	13427959	TG	T	-0.582362	0.193613	0.00411089	5.49412
3-13450442	3	13450442	G	T	-0.241752	0.0811236	0.00444049	5.41699
3-13625171	3	13625171	G	A	0.461072	0.145472	0.00260622	5.94985
3-13625177	3	13625177	C	T	0.409905	0.141119	0.00546156	5.21002
3-13633887	3	13633887	AGTATCG	A	0.376263	0.114829	0.00191289	6.25914
3-13634337	3	13634337	C	T	0.596433	0.206904	0.0057989	5.15009
3-13669237	3	13669237	T	G	-0.575738	0.201834	0.0062916	5.06854
3-13708472	3	13708472	A	T	0.499868	0.17443	0.00607118	5.1042
3-13770608	3	13770608	T	C	0.486851	0.161692	0.00407555	5.50275
3-13777411	3	13777411	G	A	0.465916	0.156799	0.0045476	5.39316
3-13823014	3	13823014	A	G	0.639769	0.217097	0.00486503	5.32568
3-14072516	3	14072516	C	T	0.617399	0.210007	0.00495987	5.30638
3-14196098	3	14196098	C	T	0.410417	0.127678	0.00229064	6.07892
3-14207367	3	14207367	C	T	-0.650831	0.20438	0.00249732	5.99254
3-14207485	3	14207485	G	A	-0.634884	0.213618	0.00453966	5.3949
3-14210159	3	14210159	C	A	-0.706789	0.22149	0.00245016	6.0116
3-14331278	3	14331278	T	A	0.681578	0.227497	0.00424875	5.46113
3-14347579	3	14347579	GA	G	-0.25155	0.0872261	0.00577949	5.15344
3-14372186	3	14372186	C	A	0.519042	0.17699	0.00506006	5.28638
3-14372226	3	14372226	G	A	0.539628	0.169403	0.00248973	5.99558
3-14521595	3	14521595	C	T	0.411432	0.14519	0.00661813	5.01794
3-14674708	3	14674708	T	C	0.345392	0.106779	0.00216107	6.13715
3-14766767	3	14766767	T	C	0.29025	0.0928553	0.00295141	5.82547
3-14789659	3	14789659	C	G	-0.311348	0.106207	0.00507502	5.28343
3-14806104	3	14806104	A	T	-0.436283	0.144588	0.0040031	5.52069
3-14806106	3	14806106	G	A	-0.42179	0.149089	0.00670113	5.00548
3-14856554	3	14856554	T	C	0.280333	0.0860753	0.0020267	6.20135
3-14876673	3	14876673	A	G	0.607679	0.197093	0.00332942	5.70496
3-14897407	3	14897407	T	C	0.626376	0.216032	0.00553988	5.19578
3-14981633	3	14981633	G	C	-0.540324	0.163497	0.00176269	6.34091
3-14989012	3	14989012	CCTAATGTCACCTGGGGACCCCCA	C	0.508644	0.163313	0.0030475	5.79343
3-15001659	3	15001659	T	C	-0.272232	0.0858339	0.00259048	5.95591
3-15006597	3	15006597	T	C	-0.286479	0.0988236	0.00554839	5.19425
3-15098825	3	15098825	C	CG	0.580553	0.201357	0.00579028	5.15158
3-15103745	3	15103745	G	A	0.328251	0.109392	0.00419368	5.47418
3-15110024	3	15110024	A	C	-0.390076	0.122662	0.00252843	5.98016
3-15114093	3	15114093	G	C	-0.231619	0.081878	0.00670619	5.00472
3-15128586	3	15128586	G	T	0.479422	0.16452	0.00532337	5.23565
3-15203378	3	15203378	G	A	-0.499584	0.173135	0.00575399	5.15786
3-15321616	3	15321616	G	A	0.236896	0.0809849	0.00516395	5.26605
3-15326823	3	15326823	G	A	-0.229093	0.0791698	0.00562739	5.18011
3-15332853	3	15332853	C	T	0.295164	0.102598	0.0058902	5.13446
3-15444576	3	15444576	T	C	-0.50649	0.17698	0.00613521	5.09371
3-15481565	3	15481565	G	A	0.409674	0.131737	0.00308881	5.77997
3-15529635	3	15529635	A	AT	-0.476177	0.148823	0.00239063	6.0362
3-15608326	3	15608326	C	T	-0.300763	0.102291	0.00495503	5.30735
3-15608327	3	15608327	C	T	-0.300763	0.102291	0.00495503	5.30735
3-15613388	3	15613388	A	G	-0.465593	0.162109	0.00596728	5.12146
3-15622031	3	15622031	A	G	-0.35451	0.121536	0.00528233	5.24339
3-15652111	3	15652111	A	G	0.512489	0.16241	0.00271227	5.90997
3-15729713	3	15729713	G	A	0.570012	0.176823	0.00223098	6.10531
3-15785106	3	15785106	T	G	-0.312341	0.0885147	0.000906239	7.00621
3-15789657	3	15789657	T	C	-0.275579	0.0949789	0.00550949	5.20128
3-15790429	3	15790429	C	T	-0.348847	0.118763	0.00499499	5.29932
3-15812367	3	15812367	C	T	0.539676	0.18856	0.00613125	5.09436
3-15825799	3	15825799	C	A	0.424303	0.148026	0.00605984	5.10607
3-15826442	3	15826442	C	G	-0.264416	0.0921981	0.00603527	5.11013
3-15826494	3	15826494	G	A	-0.409669	0.143475	0.00624406	5.07612
3-15855441	3	15855441	T	G	-0.353543	0.114388	0.00325944	5.7262
3-16018310	3	16018310	T	A	-0.584544	0.204621	0.0062208	5.07986
3-16027477	3	16027477	C	T	0.54417	0.172817	0.00276463	5.89085
3-16027522	3	16027522	CTA	C	0.488833	0.166684	0.00505883	5.28662
3-16027531	3	16027531	G	A	0.511275	0.170406	0.00419771	5.47322
3-16027573	3	16027573	A	ATT	0.563441	0.198979	0.0066554	5.01233
3-16049250	3	16049250	T	TA	-0.567948	0.191681	0.00465475	5.36987
3-16087397	3	16087397	AGTTT	A	-0.474358	0.163664	0.00555647	5.19279
3-16097401	3	16097401	A	G	0.348027	0.122063	0.00631402	5.06498
3-16181879	3	16181879	A	G	-0.453319	0.151635	0.00432547	5.44323
3-16196887	3	16196887	G	T	-0.337356	0.108932	0.003203	5.74367
3-16205162	3	16205162	G	A	0.35499	0.105999	0.00154839	6.47054
3-16205167	3	16205167	G	A	0.35499	0.105999	0.00154839	6.47054
3-16205179	3	16205179	T	G	0.326132	0.10128	0.0022539	6.09509
3-16209282	3	16209282	A	G	-0.61833	0.210049	0.00490776	5.31694
3-16287069	3	16287069	T	C	0.507305	0.177837	0.00628972	5.06884
3-16287905	3	16287905	C	T	0.47754	0.168652	0.00665813	5.01192
3-16288190	3	16288190	C	T	0.531173	0.176081	0.0040117	5.51854
3-16288191	3	16288191	C	A	0.531173	0.176081	0.0040117	5.51854
3-16288777	3	16288777	G	C	0.384309	0.128713	0.00437058	5.43286
3-16313832	3	16313832	T	A	0.379996	0.126291	0.00409911	5.49699
3-16320230	3	16320230	CTT	C	0.423991	0.144332	0.0049912	5.30008
3-16320702	3	16320702	C	T	0.441119	0.151553	0.00537322	5.22633
3-16376143	3	16376143	TC	T	-0.265354	0.088296	0.00414064	5.48691
3-16410185	3	16410185	G	T	-0.604328	0.208942	0.0056484	5.17638
3-16421626	3	16421626	A	G	-0.442286	0.154762	0.00620192	5.0829
3-16470095	3	16470095	C	T	-0.507152	0.16745	0.00387949	5.55205
3-16474218	3	16474218	A	G	0.38208	0.121873	0.00287489	5.85174
3-16480696	3	16480696	T	G	0.452489	0.144083	0.00283108	5.8671
3-16515774	3	16515774	G	A	0.364828	0.108116	0.00143664	6.54545
3-16535955	3	16535955	A	G	-0.449112	0.154482	0.00542403	5.21692
3-16545866	3	16545866	G	T	0.406252	0.120213	0.00141545	6.5603
3-16547892	3	16547892	G	T	0.508907	0.16368	0.0030943	5.77819
3-16674693	3	16674693	G	A	0.321724	0.107147	0.00417095	5.47961
3-16674711	3	16674711	C	A	0.3934	0.106607	0.000553571	7.49912
3-16685250	3	16685250	C	T	0.377322	0.120677	0.00294406	5.82797
3-16757665	3	16757665	G	A	0.41739	0.147125	0.00656084	5.02664
3-16765025	3	16765025	C	T	0.383036	0.118899	0.00224459	6.09923
3-16765088	3	16765088	G	A	0.517599	0.173514	0.00440382	5.42528
3-16765105	3	16765105	G	A	0.358041	0.125227	0.00618021	5.0864
3-16818238	3	16818238	A	T	0.368327	0.118658	0.00313866	5.76396
3-16818241	3	16818241	C	G	0.384295	0.118687	0.00214104	6.14646
3-17007110	3	17007110	A	G	-0.260269	0.0895468	0.00543422	5.21504
3-17028326	3	17028326	C	T	-0.463724	0.158432	0.00513892	5.27091
3-17030643	3	17030643	A	AC	-0.27952	0.0978324	0.00621381	5.08098
3-17030647	3	17030647	CAGCTGAT	C	-0.27952	0.0978324	0.00621381	5.08098
3-17031545	3	17031545	T	C	0.462107	0.156245	0.00472457	5.35498
3-17031552	3	17031552	G	A	0.474159	0.14968	0.00261885	5.94502
3-17047638	3	17047638	T	C	-0.506489	0.172649	0.00504602	5.28916
3-17158717	3	17158717	G	A	-0.284652	0.1001	0.00644335	5.04471
3-17158850	3	17158850	A	T	-0.440789	0.117483	0.00045725	7.69028
3-17161778	3	17161778	G	A	0.434948	0.125366	0.00108301	6.82801
3-17162110	3	17162110	A	T	0.5005	0.174002	0.00589794	5.13315
3-17308432	3	17308432	T	C	0.522345	0.181526	0.00588011	5.13618
3-17355946	3	17355946	G	A	-0.339274	0.112748	0.00409639	5.49765
3-17357242	3	17357242	T	TA	0.369151	0.122835	0.00414093	5.48683
3-17357255	3	17357255	G	A	0.373779	0.124158	0.00408081	5.50146
3-17381183	3	17381183	A	G	-0.566792	0.196109	0.00568132	5.17057
3-17443967	3	17443967	G	C	0.389636	0.1338	0.00535241	5.23021
3-17443976	3	17443976	A	G	0.424069	0.137496	0.00331999	5.70779
3-17443999	3	17443999	A	ATG	0.424069	0.137496	0.00331999	5.70779
3-17463082	3	17463082	C	G	-0.284522	0.094848	0.00420436	5.47163
3-17464385	3	17464385	G	A	0.372396	0.128459	0.00554755	5.1944
3-17478179	3	17478179	G	A	0.64431	0.220534	0.00521503	5.25621
3-17506337	3	17506337	T	A	0.48935	0.170055	0.00587885	5.13639
3-17539455	3	17539455	GCTCGCTCA	G	0.488833	0.164634	0.00457549	5.38704
3-17589159	3	17589159	G	C	-0.540729	0.176285	0.00348127	5.66036
3-17645129	3	17645129	AT	A	0.470504	0.1448	0.00207119	6.17963
3-17653585	3	17653585	T	C	-0.425021	0.148299	0.00606697	5.1049
3-17653589	3	17653589	C	T	-0.425021	0.148299	0.00606697	5.1049
3-17653590	3	17653590	G	A	-0.4442	0.145585	0.00364332	5.61486
3-17663972	3	17663972	G	A	-0.625716	0.217404	0.00587052	5.13781
3-17664985	3	17664985	C	G	0.366617	0.128362	0.00623103	5.07821
3-17730511	3	17730511	C	T	-0.415973	0.141095	0.00484845	5.3291
3-17751903	3	17751903	A	G	0.502606	0.160954	0.00297801	5.8165
3-17776419	3	17776419	G	A	0.382645	0.133204	0.00595888	5.12287
3-17801427	3	17801427	C	A	0.304795	0.105756	0.00580823	5.14848
3-17894211	3	17894211	A	AG	-0.295333	0.0930498	0.00257347	5.9625
3-17898474	3	17898474	T	TATA	0.317498	0.104059	0.00364349	5.61481
3-17940093	3	17940093	T	C	-0.278424	0.0837208	0.00165841	6.4019
3-17953310	3	17953310	G	A	0.521866	0.163259	0.00241182	6.02737
3-17954584	3	17954584	AT	A	0.25312	0.0845262	0.00426547	5.4572
3-17957367	3	17957367	G	C	0.347422	0.108213	0.00231682	6.06756
3-17957906	3	17957906	TGAAAGTTAACTTTTG	T	0.46856	0.164449	0.00634698	5.05978
3-17961034	3	17961034	C	T	0.466354	0.161927	0.00584021	5.14299
3-17961387	3	17961387	CA	C	-0.289414	0.0895845	0.0021864	6.1255
3-17961643	3	17961643	A	G	-0.258475	0.0910035	0.00650291	5.03551
3-17962080	3	17962080	C	T	0.465207	0.163276	0.00634835	5.05956
3-17967402	3	17967402	T	C	0.502876	0.159978	0.00280758	5.87543
3-17972432	3	17972432	T	C	0.429601	0.140493	0.00357581	5.63356
3-17973758	3	17973758	T	G	0.456691	0.152582	0.00428294	5.45311
3-17973919	3	17973919	T	G	0.329733	0.110276	0.00431889	5.44476
3-17974378	3	17974378	T	G	0.409383	0.136751	0.00427664	5.45459
3-17974398	3	17974398	G	A	0.437246	0.144889	0.0039988	5.52176
3-17982897	3	17982897	C	T	-0.455834	0.153309	0.00452415	5.39833
3-17997534	3	17997534	A	G	-0.35487	0.119773	0.00465627	5.36954
3-17997820	3	17997820	G	T	0.280543	0.0969693	0.00563636	5.17852
3-18001839	3	18001839	CGGG	C	-0.515185	0.174821	0.00486515	5.32566
3-18001843	3	18001843	ATCCGTCCCGGCTGCAGTCG	A	-0.515185	0.174821	0.00486515	5.32566
3-18007365	3	18007365	G	C	-0.676388	0.209284	0.00217825	6.12923
3-18007982	3	18007982	A	G	-0.54736	0.182472	0.00420533	5.4714
3-18010110	3	18010110	C	A	0.495186	0.160798	0.00336392	5.69465
3-18015718	3	18015718	T	C	-0.411468	0.129173	0.00249027	5.99537
3-18021959	3	18021959	GGA	G	-0.392494	0.1332	0.00486879	5.32491
3-18056954	3	18056954	T	C	0.417397	0.129773	0.00227819	6.08437
3-18058391	3	18058391	A	T	0.364137	0.127438	0.00620983	5.08162
3-18066997	3	18066997	C	T	-0.366996	0.12572	0.00524985	5.24956
3-18067007	3	18067007	A	C	-0.399811	0.137651	0.00546385	5.2096
3-18079536	3	18079536	C	T	0.377276	0.130895	0.00580459	5.14911
3-18081916	3	18081916	C	T	0.282035	0.0981096	0.00592544	5.1285
3-18098178	3	18098178	A	C	-0.31321	0.109204	0.00603202	5.11067
3-18098180	3	18098180	T	A	-0.31321	0.109204	0.00603202	5.11067
3-18098181	3	18098181	T	A	-0.31321	0.109204	0.00603202	5.11067
3-18129110	3	18129110	G	C	0.486478	0.164283	0.00467748	5.365
3-18151215	3	18151215	C	T	-0.300857	0.0962766	0.00295906	5.82288
3-18185744	3	18185744	G	A	0.570977	0.200211	0.00630254	5.0668
3-18197537	3	18197537	G	C	0.386508	0.129509	0.00438738	5.42902
3-18250941	3	18250941	G	T	0.318251	0.107596	0.00472118	5.3557
3-18298845	3	18298845	G	A	-0.375973	0.121522	0.00323098	5.73497
3-18308387	3	18308387	C	T	0.47198	0.15405	0.00351606	5.65041
3-18316675	3	18316675	C	T	-0.318957	0.107835	0.00472149	5.35563
3-18316702	3	18316702	C	T	-0.312792	0.108518	0.00580314	5.14936
3-18317028	3	18317028	G	A	0.462618	0.157475	0.00498969	5.30038
3-18317240	3	18317240	C	T	0.365819	0.126467	0.00564411	5.17714
3-18324066	3	18324066	C	T	-0.538278	0.185043	0.00539851	5.22163
3-18330668	3	18330668	C	A	0.493772	0.15662	0.00273448	5.90181
3-18331262	3	18331262	G	T	0.40226	0.128523	0.0029177	5.83696
3-18364867	3	18364867	G	A	0.2916	0.0988674	0.00483211	5.33247
3-18364890	3	18364890	C	A	-0.355441	0.124602	0.00629015	5.06877
3-18384218	3	18384218	A	G	-0.455177	0.148154	0.00343303	5.67431
3-18388266	3	18388266	G	A	-0.34767	0.12184	0.00627512	5.07116
3-18410604	3	18410604	C	T	-0.450906	0.141212	0.00243584	6.01746
3-18410647	3	18410647	CTACGCCACA	C	-0.533172	0.145194	0.000585277	7.44343
3-18443308	3	18443308	C	T	0.475361	0.166948	0.00637998	5.05459
3-18446467	3	18446467	C	G	0.4845	0.167012	0.00551668	5.19998
3-18510282	3	18510282	G	C	0.272901	0.090123	0.00388575	5.55044
3-18511483	3	18511483	A	G	-0.330392	0.109307	0.00394566	5.53514
3-18511484	3	18511484	G	A	-0.318378	0.109233	0.00531479	5.23726
3-18572259	3	18572259	A	G	-0.486312	0.169938	0.00613765	5.09331
3-18581072	3	18581072	CCTGGGGA	C	0.400949	0.137712	0.00536075	5.22865
3-18581083	3	18581083	A	G	0.38808	0.133396	0.00539425	5.22242
3-18581086	3	18581086	C	T	0.38808	0.133396	0.00539425	5.22242
3-18581126	3	18581126	C	T	0.336969	0.113763	0.00466711	5.36722
3-18630685	3	18630685	C	T	-0.38577	0.125658	0.00345543	5.66781
3-18662028	3	18662028	CAT	C	0.364703	0.126315	0.00572679	5.1626
3-18674543	3	18674543	G	T	0.310769	0.102833	0.00395135	5.5337
3-18731983	3	18731983	C	T	0.27836	0.0970502	0.00603055	5.11092
3-18750061	3	18750061	G	A	0.469763	0.137505	0.00126884	6.66965
3-18764805	3	18764805	C	T	-0.399129	0.123376	0.00215851	6.13834
3-18783618	3	18783618	GACGGCA	G	0.377422	0.127782	0.00477606	5.34414
3-18805416	3	18805416	T	G	0.291984	0.0869835	0.00151331	6.49345
3-18817415	3	18817415	C	A	0.305763	0.102774	0.00450183	5.40327
3-18835738	3	18835738	A	G	-0.270566	0.0917848	0.004853	5.32816
3-18835743	3	18835743	T	G	-0.282908	0.0924688	0.00355888	5.63831
3-18836710	3	18836710	G	A	0.585686	0.145394	0.000191095	8.56274
3-18837024	3	18837024	TGTCCCA	T	0.473396	0.139908	0.00139811	6.57263
3-18843331	3	18843331	G	GT	0.377874	0.126863	0.00445824	5.413
3-18846280	3	18846280	T	C	0.368599	0.130303	0.00670684	5.00463
3-18847542	3	18847542	C	T	-0.399072	0.137726	0.00556821	5.19068
3-18855921	3	18855921	A	G	0.399482	0.131641	0.00381545	5.5687
3-18892223	3	18892223	G	T	-0.598161	0.200327	0.00436901	5.43322
3-18899541	3	18899541	G	A	-0.328615	0.111568	0.00488519	5.32155
3-18900844	3	18900844	T	A	-0.389129	0.113486	0.00122248	6.70687
3-18922641	3	18922641	A	G	0.385847	0.122171	0.00269126	5.91775
3-18926051	3	18926051	G	A	0.353143	0.107923	0.00193847	6.24586
3-18926097	3	18926097	G	GT	0.369234	0.106247	0.00106434	6.8454
3-18930077	3	18930077	G	A	0.283623	0.097772	0.00551871	5.19961
3-18930284	3	18930284	T	G	0.328391	0.101129	0.00208384	6.17354
3-18937366	3	18937366	T	A	0.367822	0.129584	0.00653436	5.03068
3-18937760	3	18937760	G	A	0.327367	0.108558	0.00402354	5.51559
3-18953180	3	18953180	G	T	0.453487	0.132317	0.00122824	6.70217
3-18961656	3	18961656	T	G	0.337571	0.11587	0.00533361	5.23373
3-18967505	3	18967505	T	G	-0.434167	0.128646	0.00143458	6.54688
3-18967808	3	18967808	A	T	-0.603143	0.180492	0.00158212	6.44899
3-18994959	3	18994959	T	C	-0.33	0.112704	0.00512409	5.2738
3-18995096	3	18995096	A	G	-0.413793	0.140177	0.00479852	5.33945
3-19465922	3	19465922	G	A	0.47504	0.163093	0.00534336	5.2319
3-19530522	3	19530522	G	A	0.498624	0.158892	0.00285015	5.86039
3-19534227	3	19534227	G	A	0.463455	0.163416	0.00657752	5.0241
3-19536860	3	19536860	C	T	0.532261	0.15066	0.000894924	7.01877
3-19542747	3	19542747	A	G	0.498486	0.16699	0.00437865	5.43101
3-19543261	3	19543261	C	T	0.498486	0.16699	0.00437865	5.43101
3-19548348	3	19548348	G	T	0.520366	0.165124	0.00274467	5.89809
3-19549476	3	19549476	C	A	0.498486	0.16699	0.00437865	5.43101
3-19549705	3	19549705	C	T	0.438881	0.143302	0.00352784	5.64707
3-19552437	3	19552437	G	A	0.520366	0.165124	0.00274467	5.89809
3-19553246	3	19553246	C	CG	0.520366	0.165124	0.00274467	5.89809
3-19553290	3	19553290	G	A	0.53557	0.158496	0.00141699	6.55922
3-19553511	3	19553511	G	A	0.482203	0.164207	0.00500563	5.29719
3-19554456	3	19554456	T	TC	0.520366	0.165124	0.00274467	5.89809
3-19558406	3	19558406	G	A	0.53557	0.158496	0.00141699	6.55922
3-19675796	3	19675796	CAG	C	0.420008	0.147215	0.0062833	5.06986
3-19678426	3	19678426	G	GAGAA	0.642715	0.220889	0.00538773	5.22363
3-19678428	3	19678428	CA	C	0.642715	0.220889	0.00538773	5.22363
3-19678432	3	19678432	T	TGAGTTGTG	0.642715	0.220889	0.00538773	5.22363
3-19695520	3	19695520	A	C	-0.272768	0.0921001	0.00467192	5.36619
3-19704777	3	19704777	G	A	-0.400544	0.114811	0.00102217	6.88583
3-19706586	3	19706586	G	T	-0.292949	0.101375	0.0056881	5.16938
3-19709469	3	19709469	T	C	-0.368833	0.101735	0.000675442	7.30014
3-19719118	3	19719118	C	T	-0.279209	0.0984719	0.00658837	5.02245
3-19735757	3	19735757	A	T	-0.290299	0.0946815	0.00349394	5.65672
3-19736446	3	19736446	T	C	-0.331104	0.0971886	0.00130525	6.64136
3-19736750	3	19736750	G	A	-0.291554	0.0998627	0.00524422	5.25063
3-19746163	3	19746163	A	C	-0.367448	0.110257	0.00162455	6.42252
3-19746274	3	19746274	G	A	-0.578458	0.183578	0.00274744	5.89708
3-19762834	3	19762834	T	C	-0.313803	0.0985924	0.00250862	5.98802
3-19763472	3	19763472	C	T	-0.341225	0.0975507	0.000994285	6.91349
3-19763679	3	19763679	G	A	-0.304532	0.102814	0.00466793	5.36704
3-19766136	3	19766136	A	T	-0.335489	0.0980884	0.00125411	6.68133
3-19789326	3	19789326	C	T	-0.346992	0.119637	0.005526	5.19829
3-19810275	3	19810275	G	A	0.47278	0.153895	0.00343517	5.67369
3-19828776	3	19828776	C	G	-0.507619	0.173659	0.00519395	5.26026
3-19917134	3	19917134	T	C	0.284743	0.0902856	0.00272565	5.90505
3-19932830	3	19932830	C	T	0.625707	0.217487	0.00588876	5.13471
3-19937664	3	19937664	T	TAA	0.349104	0.120637	0.00562515	5.18051
3-19938740	3	19938740	A	T	0.298719	0.102999	0.00552838	5.19786
3-19941576	3	19941576	A	G	0.393068	0.129329	0.00376613	5.58171
3-19941583	3	19941583	T	C	0.368763	0.110422	0.00159184	6.44287
3-19941595	3	19941595	G	A	0.385691	0.108613	0.000847002	7.07381
3-19941616	3	19941616	CTGCGTCTCCCACCTCCTGCAGA	C	0.380606	0.116124	0.00190814	6.26163
3-19941647	3	19941647	T	G	0.343111	0.113581	0.00396513	5.53022
3-19959125	3	19959125	G	A	0.342178	0.117719	0.005431	5.21563
3-19959132	3	19959132	TG	T	0.31741	0.105472	0.00409322	5.49842
3-19959135	3	19959135	CACGCATG	C	0.345833	0.1074	0.00225416	6.09498
3-19998737	3	19998737	C	G	-0.410517	0.135353	0.00383359	5.56395
3-20088489	3	20088489	A	G	0.445037	0.1419	0.00286523	5.85511
3-20088745	3	20088745	C	T	0.483676	0.167927	0.00583639	5.14364
3-20122482	3	20122482	A	G	0.494911	0.165988	0.00442135	5.42131
3-20133679	3	20133679	C	T	-0.413889	0.142562	0.0054832	5.20607
3-20147062	3	20147062	G	T	0.407415	0.134402	0.00385096	5.55943
3-20196942	3	20196942	T	C	-0.29672	0.103992	0.0062785	5.07062
3-20198497	3	20198497	C	T	0.268388	0.0931924	0.00584181	5.14271
3-20206695	3	20206695	A	C	0.424345	0.142472	0.00446032	5.41253
3-20210403	3	20210403	A	AG	0.34129	0.0974621	0.000982847	6.92506
3-20211828	3	20211828	T	A	0.485932	0.163263	0.00448575	5.40685
3-20228094	3	20228094	A	C	-0.562845	0.191211	0.00491002	5.31648
3-20273814	3	20273814	T	G	-0.432709	0.141646	0.0036054	5.62532
3-20273839	3	20273839	C	T	-0.476831	0.14529	0.00188423	6.27424
3-20273945	3	20273945	C	T	-0.593732	0.194345	0.00360372	5.62579
3-20275141	3	20275141	G	A	0.320163	0.110475	0.00556085	5.192
3-20293667	3	20293667	G	A	0.382255	0.131028	0.00527591	5.2446
3-20305172	3	20305172	G	A	0.350348	0.118852	0.00485374	5.32801
3-20312559	3	20312559	G	A	-0.343655	0.102138	0.0014788	6.51653
3-20313915	3	20313915	G	A	-0.310104	0.106183	0.00523119	5.25312
3-20317078	3	20317078	C	G	0.308757	0.108287	0.00631264	5.0652
3-20320381	3	20320381	T	TC	0.488022	0.164436	0.00459261	5.38331
3-20320632	3	20320632	T	A	0.39431	0.131194	0.0041376	5.48764
3-20320649	3	20320649	C	A	0.422093	0.137068	0.00336494	5.69434
3-20336312	3	20336312	G	A	0.376319	0.117228	0.00231944	6.06643
3-20337259	3	20337259	G	C	0.446802	0.129942	0.00118795	6.73552
3-20337272	3	20337272	C	T	-0.335854	0.102019	0.00182929	6.30383
3-20337273	3	20337273	C	T	0.377885	0.129559	0.00528536	5.24282
3-20337970	3	20337970	G	A	0.492083	0.160583	0.00351082	5.65191
3-20337980	3	20337980	C	T	0.492083	0.160583	0.00351082	5.65191
3-20347376	3	20347376	A	G	0.390218	0.135749	0.00592773	5.12811
3-20356158	3	20356158	T	G	0.447759	0.140621	0.00249921	5.99178
3-20356228	3	20356228	G	T	0.477013	0.159896	0.00440118	5.42588
3-20371355	3	20371355	C	G	-0.417891	0.119269	0.000976919	6.93111
3-20373162	3	20373162	C	T	-0.539966	0.1606	0.00148943	6.50937
3-20373166	3	20373166	G	A	-0.508568	0.167504	0.00379927	5.57295
3-20373213	3	20373213	A	G	-0.469447	0.165693	0.00662715	5.01658
3-20393338	3	20393338	A	T	0.262594	0.0872544	0.00409197	5.49873
3-20400526	3	20400526	GGCACCTGCAA	G	0.316904	0.109803	0.00574444	5.15952
3-20405306	3	20405306	T	G	-0.449415	0.157172	0.00617606	5.08708
3-20413999	3	20413999	C	T	-0.348698	0.0971322	0.000752676	7.19188
3-20414000	3	20414000	A	G	-0.348698	0.0971322	0.000752676	7.19188
3-20417854	3	20417854	G	A	0.448862	0.129185	0.00106647	6.8434
3-20418037	3	20418037	G	C	0.365238	0.124956	0.00519609	5.25985
3-20418172	3	20418172	C	A	0.263221	0.0903103	0.00531519	5.23719
3-20422794	3	20422794	C	T	0.355403	0.116359	0.00361044	5.62393
3-20423576	3	20423576	C	T	0.617208	0.20848	0.00468656	5.36306
3-20424163	3	20424163	C	T	0.617208	0.20848	0.00468656	5.36306
3-20424764	3	20424764	G	A	0.327199	0.107215	0.00363651	5.61673
3-20426316	3	20426316	G	A	0.46465	0.163253	0.00639988	5.05148
3-20436287	3	20436287	C	T	0.447055	0.157414	0.00650795	5.03473
3-20441814	3	20441814	G	A	0.413372	0.119639	0.00113029	6.78528
3-20441868	3	20441868	A	C	0.498524	0.171346	0.00539076	5.22307
3-20446219	3	20446219	G	C	0.460573	0.158847	0.00553961	5.19583
3-20446953	3	20446953	A	G	0.54823	0.179698	0.0036464	5.61401
3-20448062	3	20448062	C	T	0.362634	0.112704	0.00227034	6.08783
3-20449698	3	20449698	C	T	0.586814	0.206462	0.00646862	5.04079
3-20450173	3	20450173	A	AG	0.482011	0.160432	0.00414994	5.48466
3-20451272	3	20451272	T	G	0.394214	0.135575	0.00541645	5.21832
3-20451905	3	20451905	A	C	0.338574	0.105947	0.00241779	6.0249
3-20451912	3	20451912	T	C	0.350593	0.0977248	0.000758143	7.18464
3-20452004	3	20452004	A	T	0.501134	0.152504	0.00186178	6.28622
3-20454625	3	20454625	C	A	0.350922	0.105939	0.00172347	6.36342
3-20455388	3	20455388	C	T	0.472373	0.158232	0.00437616	5.43158
3-20455389	3	20455389	T	A	0.472373	0.158232	0.00437616	5.43158
3-20457343	3	20457343	C	A	0.395939	0.13042	0.00380212	5.5722
3-20458950	3	20458950	C	T	0.3888	0.132184	0.00494017	5.31036
3-20459597	3	20459597	G	T	0.534683	0.154575	0.00111713	6.79699
3-20459604	3	20459604	T	G	-0.310364	0.0962587	0.00222686	6.10716
3-20459749	3	20459749	C	T	0.427492	0.144904	0.00482166	5.33464
3-20459939	3	20459939	C	T	0.493719	0.15393	0.00233766	6.0586
3-20459940	3	20459940	A	C	0.493719	0.15393	0.00233766	6.0586
3-20461060	3	20461060	C	T	0.439573	0.134906	0.00201781	6.20574
3-20464190	3	20464190	G	A	0.486512	0.158609	0.00348113	5.6604
3-20465668	3	20465668	T	A	0.279686	0.0925792	0.00396285	5.53079
3-20472064	3	20472064	C	T	0.429547	0.144049	0.00441722	5.42225
3-20486144	3	20486144	C	G	0.40187	0.137145	0.00509285	5.27992
3-20489604	3	20489604	AGGGCTTCTCAATAGTCAGGTGACTGCATTGACCAATGAGAAGGGCATCTTGGCAAGAT	A	0.475453	0.157426	0.00397268	5.52832
3-20495076	3	20495076	G	A	0.382452	0.133943	0.00624395	5.07614
3-20529452	3	20529452	C	T	0.471122	0.140686	0.00154954	6.4698
3-20558969	3	20558969	C	A	-0.524582	0.15889	0.00177947	6.33144
3-20559366	3	20559366	C	T	-0.48369	0.145894	0.00170899	6.37185
3-20565076	3	20565076	A	T	0.443137	0.155671	0.00639262	5.05261
3-20565077	3	20565077	C	T	0.443137	0.155671	0.00639262	5.05261
3-20578293	3	20578293	A	T	0.431202	0.146006	0.00478028	5.34326
3-20578299	3	20578299	A	G	0.412954	0.145729	0.00661873	5.01785
3-20580224	3	20580224	C	G	-0.349458	0.109937	0.00253839	5.97622
3-20585107	3	20585107	G	T	0.499261	0.158662	0.00278141	5.8848
3-20602282	3	20602282	C	A	0.558316	0.17141	0.00202461	6.20238
3-20603869	3	20603869	C	T	0.363562	0.125651	0.00563153	5.17937
3-20603987	3	20603987	G	A	0.383097	0.129096	0.00459659	5.38244
3-20615770	3	20615770	G	A	0.481658	0.167934	0.0060315	5.11076
3-20625350	3	20625350	G	GT	0.487044	0.16124	0.00396772	5.52956
3-20628549	3	20628549	C	A	0.451646	0.151215	0.00435863	5.4356
3-20635050	3	20635050	T	A	0.523772	0.161387	0.00209473	6.16833
3-20646372	3	20646372	A	C	-0.473054	0.151495	0.0029789	5.8162
3-20650420	3	20650420	T	C	0.243157	0.0825256	0.00487158	5.32434
3-20656477	3	20656477	C	T	0.503411	0.161397	0.0030085	5.80632
3-20656479	3	20656479	C	G	0.503411	0.161397	0.0030085	5.80632
3-20663509	3	20663509	G	C	0.520366	0.165124	0.00274467	5.89809
3-20663512	3	20663512	G	A	0.520366	0.165124	0.00274467	5.89809
3-20664446	3	20664446	A	C	0.4748	0.161023	0.00484202	5.33042
3-20676964	3	20676964	C	T	0.367433	0.12164	0.00396719	5.5297
3-20676992	3	20676992	T	C	0.389916	0.119264	0.00195437	6.23769
3-20677387	3	20677387	G	T	0.40139	0.131446	0.00361787	5.62187
3-20682135	3	20682135	A	ATT	0.511151	0.165458	0.00327271	5.72214
3-20682137	3	20682137	CAA	C	0.511151	0.165458	0.00327271	5.72214
3-20682167	3	20682167	C	T	0.482767	0.166757	0.00560701	5.18374
3-20683306	3	20683306	C	T	0.520115	0.158773	0.00191783	6.25656
3-20684634	3	20684634	T	G	0.430198	0.13383	0.00229051	6.07898
3-20686492	3	20686492	CCCCATTGGCA	C	0.473332	0.162309	0.00529201	5.24156
3-20689256	3	20689256	G	T	0.532559	0.160354	0.00168031	6.38878
3-20690469	3	20690469	T	C	0.313331	0.100978	0.00314884	5.76072
3-20694060	3	20694060	G	A	0.407146	0.140417	0.00553848	5.19604
3-20704216	3	20704216	C	T	-0.479773	0.148949	0.00224763	6.09788
3-20704821	3	20704821	G	A	-0.427268	0.147999	0.00573136	5.1618
3-20712872	3	20712872	C	T	-0.269017	0.0929011	0.00559625	5.18566
3-20713369	3	20713369	A	C	0.384395	0.0984723	0.000284233	8.16572
3-20713845	3	20713845	T	C	0.343954	0.0891072	0.000326131	8.02821
3-20722441	3	20722441	T	A	0.400466	0.109478	0.00061131	7.39991
3-20722604	3	20722604	CTTTGGAGGGATTTCCCTCTCTT	C	-0.307507	0.0933819	0.00182433	6.30654
3-20728097	3	20728097	C	T	-0.334812	0.1031	0.00208261	6.17414
3-20731040	3	20731040	G	A	-0.380733	0.134059	0.00650688	5.0349
3-20735906	3	20735906	G	A	0.305005	0.104947	0.00543808	5.21433
3-20740997	3	20740997	A	C	-0.267338	0.0846574	0.00269416	5.91667
3-20753108	3	20753108	G	T	0.288123	0.0979479	0.00493682	5.31103
3-20756697	3	20756697	TG	T	0.353705	0.109758	0.00223765	6.10233
3-20757024	3	20757024	T	C	0.371287	0.121195	0.00351879	5.64964
3-20763258	3	20763258	A	T	0.30674	0.0880685	0.00103996	6.86858
3-20768352	3	20768352	G	A	0.411325	0.0964155	8.83422e-05	9.33429
3-20773016	3	20773016	ACT	A	0.340939	0.10504	0.00209248	6.1694
3-20773089	3	20773089	G	T	0.486793	0.132282	0.000571306	7.46759
3-20782651	3	20782651	A	T	0.397915	0.125981	0.00268924	5.9185
3-20788861	3	20788861	C	CT	0.328924	0.0967728	0.00133612	6.61799
3-20798845	3	20798845	TC	T	-0.380217	0.13151	0.0056663	5.17322
3-20808856	3	20808856	G	T	-0.344958	0.106048	0.00205029	6.18977
3-20815731	3	20815731	A	T	0.393202	0.138424	0.00649779	5.03629
3-20825629	3	20825629	A	G	0.522356	0.178288	0.0050986	5.27879
3-20834521	3	20834521	C	A	-0.623873	0.218804	0.00631259	5.06521
3-20847133	3	20847133	T	G	0.544155	0.157501	0.00113098	6.78467
3-20847163	3	20847163	A	G	0.465549	0.146055	0.00247542	6.00135
3-20847173	3	20847173	T	G	0.444118	0.148705	0.00436107	5.43504
3-20847240	3	20847240	C	G	0.445573	0.0919729	1.26835e-05	11.2752
3-20847252	3	20847252	C	T	0.562074	0.151124	0.000505981	7.58901
3-20852400	3	20852400	G	C	0.367218	0.119792	0.0034999	5.65502
3-20853590	3	20853590	G	C	0.314615	0.110815	0.00652344	5.03235
3-20854310	3	20854310	C	T	0.395176	0.123782	0.00243987	6.01581
3-20890522	3	20890522	G	A	0.432561	0.147299	0.00500485	5.29735
3-20895048	3	20895048	C	A	0.549058	0.172479	0.00250498	5.98947
3-20900143	3	20900143	T	A	0.52681	0.161522	0.00199924	6.21499
3-20903783	3	20903783	CTTCAATGTA	C	0.500044	0.130389	0.000352763	7.94971
3-20908416	3	20908416	CT	C	0.463792	0.159427	0.00539583	5.22213
3-20918613	3	20918613	G	A	0.426816	0.142688	0.00430491	5.448
3-20935506	3	20935506	T	C	0.510981	0.151156	0.00141106	6.56342
3-20945585	3	20945585	C	G	0.345271	0.109171	0.00265768	5.9303
3-20958368	3	20958368	G	A	0.347736	0.120137	0.00561524	5.18227
3-20964755	3	20964755	C	A	0.535825	0.161089	0.00165529	6.40378
3-20965391	3	20965391	G	A	0.458989	0.159108	0.00576563	5.15584
3-20967078	3	20967078	G	A	0.48033	0.158326	0.00382429	5.56638
3-20968016	3	20968016	G	A	0.508683	0.163102	0.0030108	5.80555
3-20968878	3	20968878	C	T	0.420772	0.131993	0.00247291	6.00236
3-20968983	3	20968983	C	T	0.39496	0.124904	0.00266194	5.9287
3-20969293	3	20969293	G	A	0.482158	0.144279	0.00158129	6.44951
3-20969298	3	20969298	AAG	A	0.463243	0.141571	0.00193857	6.2458
3-20969511	3	20969511	G	A	0.471866	0.164424	0.00600424	5.11529
3-20969753	3	20969753	C	A	-0.266298	0.0910222	0.00515761	5.26728
3-20977963	3	20977963	C	A	0.349721	0.108936	0.0023181	6.06701
3-20977984	3	20977984	G	A	0.468552	0.133122	0.000931088	6.97916
3-20984914	3	20984914	C	T	-0.330138	0.116728	0.00671649	5.00319
3-20985054	3	20985054	G	A	-0.42372	0.112982	0.000459585	7.68519
3-20996945	3	20996945	C	T	0.478698	0.138222	0.00110323	6.80952
3-21006412	3	21006412	C	T	0.609108	0.197732	0.00335527	5.69722
3-21008733	3	21008733	G	A	0.458315	0.15761	0.00541376	5.21881
3-21012838	3	21012838	G	A	-0.660178	0.226	0.00522154	5.25496
3-21025878	3	21025878	G	A	-0.352404	0.114915	0.00348812	5.65839
3-21025911	3	21025911	G	A	-0.334771	0.112411	0.00446442	5.41162
3-21025919	3	21025919	A	C	-0.326461	0.111801	0.00523766	5.25188
3-21032155	3	21032155	GAAGGGA	G	0.421493	0.14207	0.00460593	5.38041
3-21032166	3	21032166	GAC	G	0.421493	0.14207	0.00460593	5.38041
3-21032250	3	21032250	G	A	0.563513	0.162708	0.00110294	6.80978
3-21045488	3	21045488	C	G	0.472357	0.145331	0.00206595	6.18216
3-21048744	3	21048744	T	A	-0.489983	0.172962	0.00663346	5.01563
3-21058980	3	21058980	A	C	0.535899	0.152304	0.000934194	6.97583
3-21060096	3	21060096	G	C	-0.530995	0.185237	0.00605733	5.10649
3-21063132	3	21063132	C	T	-0.521823	0.127012	0.000147621	8.82086
3-21065851	3	21065851	C	T	0.352317	0.114121	0.00329198	5.71627
3-21077491	3	21077491	G	A	0.484434	0.149727	0.00215622	6.1394
3-21100224	3	21100224	G	A	-0.260984	0.0882818	0.00474169	5.35136
3-21100225	3	21100225	T	C	-0.289007	0.095601	0.00394071	5.53639
3-21124016	3	21124016	A	C	0.473079	0.164602	0.00593527	5.12684
3-21133912	3	21133912	C	A	0.41016	0.106791	0.000346451	7.96777
3-21161710	3	21161710	C	A	-0.344535	0.119559	0.00581363	5.14755
3-21162228	3	21162228	A	G	0.534393	0.163088	0.00191296	6.2591
3-21162285	3	21162285	C	A	0.573426	0.160098	0.000771711	7.1669
3-21204878	3	21204878	T	C	0.268306	0.0864049	0.0031289	5.76707
3-21210678	3	21210678	A	T	0.504905	0.160284	0.00275492	5.89437
3-21210851	3	21210851	C	T	0.478507	0.166329	0.00589054	5.13441
3-21210930	3	21210930	CGATAATCACGG	C	0.468519	0.158248	0.00468469	5.36346
3-21221193	3	21221193	G	A	0.481136	0.160435	0.00421396	5.46935
3-21221327	3	21221327	G	A	0.31918	0.108486	0.00492947	5.31252
3-21221609	3	21221609	C	A	0.491595	0.145397	0.00140873	6.56506
3-21222572	3	21222572	TTA	T	0.519995	0.16599	0.00289447	5.84495
3-21224425	3	21224425	T	C	0.438435	0.140681	0.00303047	5.79904
3-21226057	3	21226057	G	T	0.52632	0.153344	0.00121005	6.7171
3-21229084	3	21229084	C	T	-0.260992	0.0873181	0.00433201	5.44172
3-21229716	3	21229716	CGACCCTGGTGTGCCTCTGTAATATCCTATAGAACTGTCCGTGCAGTCTGTCTGAGGGTGAAGTAGTCTTCCGTACACA	C	0.574727	0.15295	0.000449286	7.70785
3-21230820	3	21230820	C	T	0.53049	0.152792	0.00107477	6.83565
3-21232395	3	21232395	GCAGAGGGC	G	-0.329017	0.105824	0.00309478	5.77804
3-21278854	3	21278854	C	A	0.325312	0.114843	0.0066373	5.01505
3-21288437	3	21288437	G	A	0.341666	0.117196	0.00530495	5.23911
3-21288677	3	21288677	T	C	-0.299617	0.0870381	0.00117424	6.74713
3-21290085	3	21290085	TGCTGA	T	0.478671	0.161386	0.00461608	5.37821
3-21290338	3	21290338	C	T	-0.642837	0.190813	0.00146004	6.52929
3-21290508	3	21290508	G	A	0.319288	0.100289	0.00250247	5.99048
3-21291483	3	21291483	T	A	0.546109	0.160719	0.00134017	6.61496
3-21292257	3	21292257	A	G	0.381252	0.100982	0.000425012	7.76339
3-21292627	3	21292627	AGTACCGG	A	0.355345	0.104243	0.00129749	6.64732
3-21293099	3	21293099	T	A	0.427069	0.133559	0.0024046	6.03037
3-21310022	3	21310022	T	C	0.421222	0.137928	0.00361507	5.62264
3-21311354	3	21311354	C	T	0.503728	0.158943	0.00260818	5.9491
3-21311594	3	21311594	G	A	0.549668	0.158438	0.00108345	6.8276
3-21334835	3	21334835	C	G	-0.438805	0.124746	0.000937124	6.97269
3-21335091	3	21335091	G	A	-0.366423	0.128725	0.00639378	5.05243
3-21339121	3	21339121	G	C	0.369336	0.126841	0.00535665	5.22942
3-21339455	3	21339455	G	A	0.513533	0.159789	0.00229502	6.07701
3-21339606	3	21339606	AAAC	A	0.318927	0.0997126	0.00239864	6.03285
3-21340007	3	21340007	A	G	-0.523874	0.175364	0.00435158	5.43722
3-21340016	3	21340016	G	A	0.284839	0.0867842	0.00188296	6.27491
3-21340163	3	21340163	G	A	0.492026	0.153157	0.00230338	6.07338
3-21343967	3	21343967	A	G	-0.563666	0.196027	0.00591327	5.13056
3-21344170	3	21344170	A	C	-0.27646	0.088598	0.00299731	5.81004
3-21350379	3	21350379	C	T	-0.285882	0.0977105	0.00515526	5.26774
3-21350538	3	21350538	AG	A	0.331178	0.105437	0.00282694	5.86856
3-21350545	3	21350545	C	G	-0.327559	0.0935529	0.000984169	6.92371
3-21350566	3	21350566	T	C	0.314813	0.0903523	0.00103586	6.87252
3-21350614	3	21350614	CTCT	C	0.283386	0.0925763	0.00354293	5.6428
3-21350623	3	21350623	G	A	-0.280473	0.0854858	0.00188969	6.27134
3-21351029	3	21351029	A	C	-0.273198	0.0816354	0.00155954	6.46337
3-21351055	3	21351055	C	A	-0.259382	0.0890313	0.00533341	5.23376
3-21351076	3	21351076	T	C	-0.325159	0.0917459	0.000864948	7.05284
3-21352126	3	21352126	C	T	0.291098	0.100711	0.0056775	5.17124
3-21352768	3	21352768	C	CA	-0.270643	0.079286	0.00127957	6.66123
3-21352786	3	21352786	CAAAT	C	-0.265603	0.0782877	0.00136118	6.5994
3-21352908	3	21352908	CT	C	0.358708	0.103262	0.00106898	6.84105
3-21353068	3	21353068	C	T	0.282679	0.0848259	0.00162547	6.42196
3-21358543	3	21358543	A	C	-0.347309	0.106965	0.00208569	6.17265
3-21359867	3	21359867	G	A	0.308275	0.104411	0.0047909	5.34104
3-21360507	3	21360507	A	G	-0.397281	0.119676	0.00168777	6.38435
3-21360512	3	21360512	A	ATATTT	-0.401434	0.123	0.00198687	6.2212
3-21360685	3	21360685	A	T	-0.439833	0.140334	0.00288222	5.84919
3-21361227	3	21361227	T	TA	-0.342757	0.104322	0.00186433	6.28485
3-21361793	3	21361793	G	A	-0.362901	0.116527	0.00304947	5.79279
3-21363202	3	21363202	A	G	0.311877	0.106061	0.00495111	5.30814
3-21363700	3	21363700	C	T	-0.419151	0.134379	0.00300777	5.80656
3-21363843	3	21363843	G	T	0.385272	0.13262	0.00545543	5.21114
3-21363982	3	21363982	C	T	-0.423584	0.144673	0.00512627	5.27338
3-21366451	3	21366451	A	G	-0.461843	0.139841	0.00177378	6.33464
3-21366455	3	21366455	T	G	-0.461843	0.139841	0.00177378	6.33464
3-21366456	3	21366456	C	A	-0.461843	0.139841	0.00177378	6.33464
3-21366555	3	21366555	A	C	-0.419868	0.133688	0.00282974	5.86757
3-21367086	3	21367086	T	C	0.228367	0.0806321	0.00664561	5.0138
3-21367896	3	21367896	T	C	0.434261	0.147874	0.00500365	5.29759
3-21368137	3	21368137	C	G	-0.268973	0.0842708	0.0024452	6.01363
3-21370419	3	21370419	G	C	0.44885	0.148142	0.00386658	5.55538
3-21372225	3	21372225	AC	A	-0.390994	0.12772	0.00354059	5.64346
3-21374496	3	21374496	C	G	-0.404521	0.132508	0.00362639	5.61952
3-21375751	3	21375751	C	G	0.353103	0.106901	0.00177148	6.33594
3-21380051	3	21380051	C	T	0.513911	0.149545	0.00119495	6.72965
3-21380073	3	21380073	C	T	0.430174	0.131784	0.00198371	6.22278
3-21380118	3	21380118	C	T	0.472309	0.142968	0.00176883	6.33744
3-21380130	3	21380130	G	C	0.47713	0.144038	0.00172328	6.36352
3-21380426	3	21380426	G	T	0.381344	0.134417	0.00656022	5.02673
3-21380428	3	21380428	G	A	0.533731	0.160429	0.00165218	6.40566
3-21380472	3	21380472	G	C	0.485781	0.148665	0.00196429	6.23262
3-21380476	3	21380476	C	G	0.485781	0.148665	0.00196429	6.23262
3-21380630	3	21380630	G	A	0.450163	0.144731	0.00308391	5.78156
3-21380748	3	21380748	C	A	0.477193	0.148302	0.00226939	6.08824
3-21380807	3	21380807	C	A	0.588004	0.142941	0.00014519	8.83747
3-21380832	3	21380832	G	A	0.470929	0.143911	0.00193732	6.24645
3-21381408	3	21381408	T	C	0.385015	0.13605	0.00668586	5.00776
3-21381451	3	21381451	T	C	0.339946	0.118484	0.00601571	5.11338
3-21381461	3	21381461	C	T	0.424382	0.137856	0.00337431	5.69157
3-21382938	3	21382938	G	A	0.454704	0.153431	0.00464711	5.37151
3-21387196	3	21387196	A	C	0.394631	0.138125	0.0062152	5.08076
3-21387655	3	21387655	G	T	-0.425581	0.146689	0.00551308	5.20063
3-21387656	3	21387656	A	T	-0.425581	0.146689	0.00551308	5.20063
3-21390419	3	21390419	C	T	-0.32756	0.101537	0.00221577	6.11216
3-21396682	3	21396682	G	A	0.420014	0.141983	0.00471646	5.3567
3-21396684	3	21396684	G	A	0.420014	0.141983	0.00471646	5.3567
3-21397579	3	21397579	G	A	-0.330142	0.108389	0.00369728	5.60016
3-21397749	3	21397749	A	G	0.370873	0.0955087	0.000303208	8.10109
3-21404361	3	21404361	C	T	0.334289	0.114552	0.00526336	5.24699
3-21410443	3	21410443	T	C	-0.451108	0.128275	0.000939605	6.97005
3-21411088	3	21411088	T	TG	-0.458502	0.141762	0.0021633	6.13612
3-21469773	3	21469773	C	T	0.311231	0.0935027	0.00164408	6.41058
3-21469782	3	21469782	G	T	0.311231	0.0935027	0.00164408	6.41058
3-21469874	3	21469874	T	C	-0.305219	0.0907567	0.00148563	6.51192
3-21476454	3	21476454	C	T	-0.584194	0.205412	0.00643791	5.04555
3-21480608	3	21480608	G	T	-0.493494	0.141828	0.00105072	6.85828
3-21480624	3	21480624	G	A	-0.493494	0.141828	0.00105072	6.85828
3-21481073	3	21481073	T	G	0.557405	0.195025	0.00619725	5.08365
3-21483697	3	21483697	C	A	-0.264104	0.083804	0.00274401	5.89834
3-21483701	3	21483701	T	G	-0.248118	0.082296	0.0040307	5.51382
3-21483732	3	21483732	T	C	-0.261062	0.0855111	0.0036248	5.61996
3-21485019	3	21485019	T	C	0.46577	0.161536	0.00578731	5.15209
3-21485025	3	21485025	G	T	0.501608	0.166277	0.00401099	5.51872
3-21485689	3	21485689	C	T	0.217343	0.0762414	0.00632241	5.06365
3-21498741	3	21498741	G	A	-0.42497	0.140964	0.00403306	5.51323
3-21514058	3	21514058	G	C	0.334838	0.108929	0.00341763	5.67881
3-21534927	3	21534927	C	G	0.520912	0.177423	0.00501348	5.29562
3-21565147	3	21565147	C	CTTAAG	-0.673839	0.218255	0.00329043	5.71674
3-21571255	3	21571255	G	A	-0.384638	0.120793	0.00249839	5.99211
3-21594367	3	21594367	T	C	-0.423162	0.147883	0.00614166	5.09266
3-21600457	3	21600457	C	T	0.419457	0.13898	0.00399545	5.5226
3-21602565	3	21602565	G	A	-0.578713	0.181058	0.00241368	6.0266
3-21602572	3	21602572	A	C	-0.50136	0.177109	0.00667092	5.01
3-21602591	3	21602591	C	G	-0.578713	0.181058	0.00241368	6.0266
3-21603147	3	21603147	A	G	0.317277	0.102312	0.00316574	5.75537
3-21608835	3	21608835	C	T	0.440653	0.138811	0.0025693	5.96412
3-21609391	3	21609391	A	T	0.29722	0.0938067	0.00261418	5.94681
3-21609406	3	21609406	A	G	0.316833	0.0841292	0.000437663	7.73406
3-21610221	3	21610221	C	T	0.459133	0.141952	0.00216261	6.13644
3-21617361	3	21617361	G	A	-0.625633	0.214119	0.00521083	5.25702
3-21618172	3	21618172	C	T	-0.48292	0.16243	0.00452658	5.39779
3-21620369	3	21620369	G	A	-0.269291	0.0846697	0.00252552	5.98131
3-21622817	3	21622817	ACCCTTCAGTGGCCACAC	A	0.357551	0.123425	0.00557863	5.18881
3-21624618	3	21624618	T	C	0.468227	0.160063	0.00516296	5.26624
3-21629439	3	21629439	C	T	0.562321	0.15207	0.000540781	7.5225
3-21631077	3	21631077	C	T	-0.271282	0.0954261	0.0064579	5.04245
3-21634211	3	21634211	G	A	0.418111	0.13512	0.00322629	5.73642
3-21634368	3	21634368	A	G	-0.454546	0.159446	0.00632136	5.06382
3-21636251	3	21636251	C	T	0.315321	0.109422	0.00581419	5.14745
3-21637066	3	21637066	A	T	0.423937	0.132406	0.0023757	6.04246
3-21637067	3	21637067	A	T	0.423937	0.132406	0.0023757	6.04246
3-21642122	3	21642122	C	T	0.456982	0.150953	0.00389425	5.54825
3-21646456	3	21646456	G	A	0.429481	0.137199	0.00291378	5.83831
3-21657102	3	21657102	T	G	-0.290202	0.0884171	0.00188274	6.27503
3-21657126	3	21657126	A	G	0.278613	0.0882138	0.00269033	5.91809
3-21670079	3	21670079	C	T	0.277367	0.0917268	0.00393215	5.53857
3-21702097	3	21702097	G	GA	0.433939	0.14804	0.00507929	5.28258
3-21710694	3	21710694	T	C	0.400983	0.140133	0.00614176	5.09264
3-21733614	3	21733614	G	A	0.472022	0.143201	0.00180736	6.31589
3-21751828	3	21751828	A	G	0.460819	0.133527	0.00114392	6.7733
3-21755088	3	21755088	T	A	0.502442	0.160544	0.00291988	5.83621
3-21756991	3	21756991	G	A	-0.301431	0.084365	0.000792612	7.14018
3-21757365	3	21757365	G	A	-0.398412	0.13819	0.00579219	5.15124
3-21758232	3	21758232	G	T	0.533876	0.164442	0.00208774	6.17167
3-21758298	3	21758298	T	G	-0.240713	0.0829071	0.00548052	5.20656
3-21763809	3	21763809	T	A	0.370801	0.114305	0.00210364	6.16408
3-21824588	3	21824588	G	A	0.501049	0.168741	0.00457381	5.38741
3-21825034	3	21825034	C	A	-0.340287	0.0866063	0.00026214	8.24663
3-21825035	3	21825035	G	A	0.451555	0.140767	0.00233503	6.05973
3-21825400	3	21825400	C	T	0.240537	0.0846875	0.00650264	5.03555
3-21829192	3	21829192	A	G	0.464995	0.151532	0.00346896	5.6639
3-21842448	3	21842448	G	T	0.546774	0.171427	0.00246084	6.00725
3-21847210	3	21847210	C	T	0.673587	0.232018	0.00548411	5.2059
3-21848247	3	21848247	G	A	-0.303857	0.090702	0.00154354	6.47367
3-21848341	3	21848341	G	A	0.342351	0.120887	0.00664947	5.01322
3-21849956	3	21849956	G	T	0.294002	0.101825	0.00572568	5.16279
3-21851364	3	21851364	G	T	0.422851	0.123174	0.00120767	6.71906
3-21851424	3	21851424	C	T	-0.272293	0.0910024	0.00429416	5.4505
3-21851435	3	21851435	G	A	0.358125	0.12079	0.00463081	5.37502
3-21852200	3	21852200	C	T	0.386929	0.135458	0.0062253	5.07913
3-21854753	3	21854753	C	T	0.622522	0.216379	0.00588852	5.13475
3-21864846	3	21864846	G	A	-0.325813	0.10394	0.00287854	5.85047
3-21864851	3	21864851	C	T	-0.337843	0.10319	0.00192822	6.25116
3-21864853	3	21864853	C	G	-0.31502	0.104196	0.00393772	5.53715
3-21869851	3	21869851	C	G	-0.611361	0.202437	0.00397439	5.52788
3-21912145	3	21912145	C	A	-0.515183	0.15814	0.00202128	6.20402
3-21939172	3	21939172	T	C	0.326763	0.0969815	0.00145833	6.53047
3-21982843	3	21982843	G	A	-0.413251	0.143151	0.00573377	5.16138
3-21997372	3	21997372	C	T	0.464463	0.129177	0.000739903	7.20899
3-22005525	3	22005525	T	G	0.353876	0.123204	0.00596443	5.12194
3-22015898	3	22015898	A	C	0.402452	0.132967	0.00390082	5.54657
3-22027585	3	22027585	C	T	-0.419416	0.141293	0.00458555	5.38485
3-22027602	3	22027602	GA	G	-0.415765	0.146259	0.00646122	5.04194
3-22050919	3	22050919	G	T	0.476353	0.136267	0.00100086	6.90689
3-22057779	3	22057779	G	T	-0.296725	0.104331	0.00643681	5.04572
3-22089842	3	22089842	T	A	0.465067	0.157154	0.0047022	5.35972
3-22123109	3	22123109	A	T	-0.361254	0.107513	0.00149859	6.50323
3-22138201	3	22138201	A	T	-0.274288	0.094729	0.00559985	5.18502
3-22153699	3	22153699	G	A	0.468698	0.165375	0.00661081	5.01905
3-22155134	3	22155134	C	T	0.333269	0.114975	0.00555233	5.19354
3-22175993	3	22175993	C	A	0.368851	0.127037	0.0054792	5.2068
3-22176016	3	22176016	G	A	0.416324	0.129025	0.00221133	6.11416
3-22176121	3	22176121	G	A	0.342992	0.107213	0.00239391	6.03483
3-22176204	3	22176204	A	G	0.380389	0.123775	0.00342415	5.6769
3-22181792	3	22181792	C	T	0.414695	0.133131	0.00304403	5.79457
3-22188536	3	22188536	T	C	-0.329863	0.11451	0.00583047	5.14466
3-22189069	3	22189069	T	A	-0.350621	0.122873	0.00627468	5.07123
3-22189339	3	22189339	C	G	0.608919	0.156802	0.000302988	8.10182
3-22202785	3	22202785	A	G	0.467515	0.150748	0.00316375	5.756
3-22203688	3	22203688	C	T	0.472142	0.144869	0.00201351	6.20788
3-22203735	3	22203735	A	T	-0.279421	0.0938491	0.00447387	5.4095
3-22205904	3	22205904	G	A	-0.311514	0.0922133	0.00142068	6.55662
3-22206016	3	22206016	A	G	0.438231	0.148344	0.00476949	5.34552
3-22207866	3	22207866	G	A	0.344716	0.114501	0.00407995	5.50167
3-22225467	3	22225467	C	T	0.420122	0.144778	0.00550402	5.20228
3-22225481	3	22225481	G	T	0.420122	0.144778	0.00550402	5.20228
3-22230732	3	22230732	C	T	0.277231	0.0851077	0.00202332	6.20301
3-22259499	3	22259499	C	T	0.268318	0.0910795	0.00487774	5.32307
3-22261567	3	22261567	G	A	0.378786	0.120298	0.00276544	5.89056
3-22262125	3	22262125	C	T	0.275046	0.0826553	0.00164867	6.40778
3-22262552	3	22262552	C	T	0.321284	0.104397	0.00338331	5.6889
3-22262995	3	22262995	T	TA	0.42937	0.148191	0.00557079	5.19022
3-22265670	3	22265670	C	CTA	0.374483	0.107702	0.00105863	6.85078
3-22273722	3	22273722	T	A	0.285765	0.0885258	0.00220278	6.11804
3-22273984	3	22273984	T	G	0.27032	0.0929875	0.00542619	5.21652
3-22274095	3	22274095	C	G	0.438574	0.144988	0.00392045	5.54155
3-22274108	3	22274108	A	G	0.447266	0.141593	0.00268697	5.91934
3-22274165	3	22274165	G	A	0.407503	0.138358	0.00488726	5.32112
3-22331952	3	22331952	G	T	0.444561	0.139821	0.00253276	5.97844
3-22333487	3	22333487	G	A	0.411455	0.136421	0.00401826	5.51691
3-22384966	3	22384966	C	A	-0.399203	0.14011	0.00634816	5.05959
3-22404505	3	22404505	G	A	0.363724	0.107364	0.00138101	6.58494
3-22425358	3	22425358	G	A	0.342593	0.120547	0.00647308	5.0401
3-22426058	3	22426058	T	A	-0.418423	0.132925	0.00277252	5.888
3-22431158	3	22431158	A	T	0.265095	0.0918704	0.00575367	5.15792
3-22433038	3	22433038	C	T	0.345929	0.115912	0.0043873	5.42904
3-22433175	3	22433175	G	A	0.421898	0.128895	0.00193267	6.24885
3-22433393	3	22433393	T	A	0.329257	0.113095	0.00536356	5.22813
3-22433559	3	22433559	A	T	0.344179	0.114428	0.0041113	5.49402
3-22433570	3	22433570	C	T	0.344179	0.114428	0.0041113	5.49402
3-22434743	3	22434743	G	A	0.360051	0.124788	0.00575734	5.15728
3-22435457	3	22435457	A	C	0.361323	0.116536	0.00317073	5.75379
3-22435553	3	22435553	A	C	0.347995	0.107362	0.00211995	6.15636
3-22435662	3	22435662	C	A	0.349186	0.117305	0.00448126	5.40785
3-22439659	3	22439659	T	G	-0.325532	0.108381	0.00416007	5.48222
3-22439674	3	22439674	C	T	-0.391887	0.115736	0.00138807	6.57984
3-22498527	3	22498527	G	A	0.327683	0.113545	0.00574734	5.15902
3-22498740	3	22498740	C	T	0.306879	0.0853566	0.000740574	7.20809
3-22499246	3	22499246	G	A	-0.295482	0.0975904	0.00388921	5.54955
3-22499392	3	22499392	T	C	0.298232	0.099026	0.00406783	5.50465
3-22499623	3	22499623	GGT	G	0.300143	0.0893228	0.00149815	6.50352
3-22508928	3	22508928	T	C	-0.389734	0.134795	0.00566395	5.17363
3-22511608	3	22511608	TG	T	0.476736	0.163037	0.00517933	5.26308
3-22521928	3	22521928	T	G	-0.503337	0.176369	0.00626853	5.07221
3-22539110	3	22539110	C	T	0.398442	0.116727	0.00127973	6.6611
3-22539193	3	22539193	A	G	0.31479	0.110173	0.00621238	5.08121
3-22539807	3	22539807	G	A	0.24953	0.0840901	0.00459814	5.3821
3-22540277	3	22540277	G	C	0.349135	0.106468	0.001899	6.26643
3-22545660	3	22545660	T	C	0.449449	0.145766	0.00332801	5.70538
3-22546033	3	22546033	C	T	0.550056	0.157822	0.00103272	6.87556
3-22546161	3	22546161	G	A	0.445669	0.146645	0.00376818	5.58116
3-22558470	3	22558470	CGG	C	0.427761	0.150107	0.00633976	5.06091
3-22566390	3	22566390	C	T	0.287346	0.0920519	0.00298736	5.81336
3-22566694	3	22566694	G	A	-0.410096	0.123027	0.00162112	6.42464
3-22567076	3	22567076	C	T	-0.628627	0.197882	0.00255253	5.97067
3-22569760	3	22569760	C	A	-0.714129	0.192357	0.000516721	7.56801
3-22571333	3	22571333	C	T	-0.283239	0.0980959	0.00572505	5.1629
3-22571830	3	22571830	CA	C	-0.499252	0.146461	0.00129773	6.64714
3-22576650	3	22576650	C	T	-0.381564	0.121166	0.00276242	5.89165
3-22588329	3	22588329	C	T	0.379129	0.13405	0.00671623	5.00323
3-22589685	3	22589685	T	C	0.557592	0.157584	0.000880138	7.03543
3-22602459	3	22602459	G	A	0.351943	0.123587	0.00637332	5.05563
3-22606289	3	22606289	C	A	0.372353	0.12095	0.00337329	5.69187
3-22614118	3	22614118	C	T	0.341484	0.105571	0.00216116	6.13711
3-22615968	3	22615968	T	TCCCA	0.469431	0.129256	0.000662391	7.31965
3-22616131	3	22616131	G	GAGA	0.592363	0.163546	0.000682567	7.28965
3-22617787	3	22617787	A	G	0.320148	0.0889396	0.000730813	7.22135
3-22621015	3	22621015	T	C	0.549117	0.161486	0.00133029	6.62236
3-22621077	3	22621077	ACAC	A	0.565341	0.158487	0.000806748	7.1225
3-22636106	3	22636106	T	C	0.389168	0.12743	0.00361448	5.62281
3-22639440	3	22639440	C	T	-0.339874	0.110011	0.00327127	5.72258
3-22640447	3	22640447	C	A	0.411289	0.140988	0.00527823	5.24417
3-22640448	3	22640448	C	A	0.411289	0.140988	0.00527823	5.24417
3-22641842	3	22641842	G	T	-0.416223	0.143836	0.00562673	5.18023
3-22644004	3	22644004	T	C	-0.439556	0.141225	0.00306561	5.78751
3-22644005	3	22644005	G	A	-0.439556	0.141225	0.00306561	5.78751
3-22644891	3	22644891	T	C	0.48097	0.134732	0.00080012	7.13075
3-22646063	3	22646063	C	A	0.514794	0.164978	0.00299738	5.81002
3-22646442	3	22646442	GC	G	0.433997	0.145331	0.00436481	5.43418
3-22652085	3	22652085	G	A	0.501158	0.143944	0.00104415	6.86456
3-22652280	3	22652280	T	A	0.320897	0.111773	0.00598567	5.11839
3-22652533	3	22652533	G	A	0.364425	0.127101	0.00604672	5.10824
3-22662771	3	22662771	T	A	0.370767	0.11552	0.00232334	6.06475
3-22663102	3	22663102	T	A	0.489985	0.136199	0.000735396	7.2151
3-22664147	3	22664147	T	A	0.360813	0.127111	0.00653283	5.03091
3-22664231	3	22664231	TA	T	-0.298829	0.102836	0.00544373	5.21329
3-22664633	3	22664633	G	T	0.452483	0.13697	0.00176915	6.33725
3-22666216	3	22666216	C	T	-0.348964	0.115583	0.00398355	5.52558
3-22666220	3	22666220	A	G	-0.348964	0.115583	0.00398355	5.52558
3-22666437	3	22666437	C	G	0.387837	0.129015	0.00413059	5.48934
3-22666479	3	22666479	C	T	0.389034	0.12305	0.00266581	5.92725
3-22667059	3	22667059	G	A	0.433785	0.143294	0.00389506	5.54805
3-22667324	3	22667324	A	G	0.385533	0.109702	0.000946241	6.96301
3-22668083	3	22668083	G	A	0.422141	0.131955	0.00239407	6.03476
3-22668691	3	22668691	C	T	-0.361731	0.116215	0.00306429	5.78794
3-22668920	3	22668920	A	T	0.323301	0.108895	0.00457901	5.38627
3-22669408	3	22669408	C	T	0.383922	0.127074	0.0039605	5.53139
3-22670662	3	22670662	ACTGGTTGCCAGGAG	A	0.481555	0.144334	0.00160677	6.43353
3-22671271	3	22671271	G	A	0.39901	0.130585	0.00359845	5.62725
3-22674380	3	22674380	T	G	0.372733	0.130235	0.00613239	5.09417
3-22686581	3	22686581	A	C	-0.428809	0.111618	0.000345384	7.97085
3-22686828	3	22686828	C	G	-0.330012	0.114541	0.00582231	5.14606
3-22686955	3	22686955	G	A	-0.353753	0.107979	0.0019163	6.25736
3-22686982	3	22686982	T	C	-0.353753	0.107979	0.0019163	6.25736
3-22687236	3	22687236	A	G	-0.526977	0.157932	0.00160525	6.43447
3-22706057	3	22706057	G	T	0.395747	0.133924	0.00475805	5.34792
3-22735974	3	22735974	A	G	-0.459325	0.13788	0.0016308	6.41868
3-22738104	3	22738104	T	A	0.297021	0.0855768	0.00107853	6.83215
3-22739608	3	22739608	C	T	0.328444	0.108566	0.00391614	5.54265
3-22739658	3	22739658	T	C	0.32907	0.10597	0.00312819	5.7673
3-22739695	3	22739695	T	C	0.395971	0.131284	0.00401747	5.5171
3-22740552	3	22740552	G	A	-0.268528	0.0863184	0.00307897	5.78316
3-22754476	3	22754476	G	A	0.358359	0.120615	0.00455176	5.39224
3-22761523	3	22761523	T	C	-0.683071	0.219137	0.00302545	5.80069
3-22776180	3	22776180	C	CT	0.373091	0.0985105	0.000409562	7.80042
3-22776184	3	22776184	C	CT	0.261004	0.0830037	0.00279898	5.8785
3-22780242	3	22780242	A	C	0.326269	0.112094	0.00537307	5.22635
3-22780420	3	22780420	G	A	0.342133	0.109652	0.00299909	5.80945
3-22780582	3	22780582	G	A	0.416604	0.121622	0.00123509	6.69661
3-22780815	3	22780815	C	T	0.255994	0.0872867	0.00505755	5.28687
3-22781785	3	22781785	A	C	-0.31316	0.103552	0.00392852	5.53949
3-22781867	3	22781867	C	T	-0.323579	0.0921416	0.000953749	6.95511
3-22781934	3	22781934	G	A	0.309969	0.106729	0.00546794	5.20885
3-22783248	3	22783248	A	C	0.338699	0.0916842	0.000546812	7.5114
3-22784431	3	22784431	A	G	0.250184	0.0824101	0.00380262	5.57207
3-22785442	3	22785442	C	T	-0.377279	0.122006	0.00324525	5.73056
3-22786456	3	22786456	T	G	0.495672	0.131455	0.000431383	7.74851
3-22788079	3	22788079	C	T	0.359955	0.109745	0.00189527	6.26839
3-22793918	3	22793918	G	A	0.385444	0.101846	0.000413084	7.79186
3-22794136	3	22794136	G	A	0.427563	0.141368	0.00392533	5.5403
3-22798128	3	22798128	G	A	0.465688	0.142499	0.00196199	6.23379
3-22798730	3	22798730	CAG	C	0.412855	0.141265	0.00520132	5.25884
3-22798913	3	22798913	C	A	0.421273	0.107304	0.000264768	8.23665
3-22800084	3	22800084	A	C	0.358087	0.12473	0.00598667	5.11822
3-22801139	3	22801139	T	A	0.336581	0.113641	0.00467015	5.36656
3-22801143	3	22801143	A	T	0.379291	0.122074	0.00311266	5.77228
3-22804316	3	22804316	CACTG	C	-0.271879	0.0858754	0.00263262	5.93978
3-22811380	3	22811380	C	A	0.333366	0.0903228	0.000552515	7.50103
3-22811410	3	22811410	GT	G	0.318512	0.0913744	0.00103117	6.87706
3-22815590	3	22815590	T	C	0.417191	0.130294	0.00237501	6.04275
3-22817660	3	22817660	G	A	0.395923	0.137422	0.00582392	5.14578
3-22819098	3	22819098	T	C	0.306069	0.0926772	0.00177434	6.33433
3-22819558	3	22819558	A	G	0.435885	0.126821	0.00119314	6.73117
3-22820157	3	22820157	T	C	-0.254903	0.0829365	0.00342192	5.67755
3-22822307	3	22822307	TGAG	T	0.440464	0.141764	0.00311291	5.7722
3-22824212	3	22824212	G	A	-0.383732	0.103023	0.000497534	7.60585
3-22824297	3	22824297	C	T	0.392055	0.11103	0.000899751	7.01339
3-22832752	3	22832752	C	T	0.377565	0.123451	0.00356965	5.63529
3-22833025	3	22833025	C	A	-0.373812	0.124581	0.00419521	5.47381
3-22833026	3	22833026	C	T	-0.263039	0.0879802	0.0043228	5.44385
3-22834710	3	22834710	A	G	-0.473411	0.152287	0.00309849	5.77684
3-22835076	3	22835076	C	T	0.420845	0.113307	0.000514042	7.57321
3-22835670	3	22835670	A	C	-0.370001	0.115268	0.00232092	6.06579
3-22837756	3	22837756	C	G	0.480014	0.128266	0.0004711	7.66044
3-22837951	3	22837951	G	A	-0.479872	0.156357	0.00346437	5.66522
3-22838228	3	22838228	T	C	0.278212	0.0916157	0.00379322	5.57454
3-22841903	3	22841903	C	T	0.364254	0.126438	0.00582649	5.14534
3-22846447	3	22846447	A	T	0.471184	0.144774	0.00203972	6.19494
3-22846721	3	22846721	C	A	0.518459	0.154382	0.00150665	6.49787
3-22849613	3	22849613	G	T	0.274358	0.0914502	0.00420077	5.47249
3-22850010	3	22850010	G	A	0.493128	0.136709	0.000714247	7.24428
3-22869785	3	22869785	A	G	0.461309	0.158487	0.00537251	5.22646
3-22870641	3	22870641	A	G	-0.277084	0.0927105	0.00433544	5.44093
3-22871053	3	22871053	C	A	0.376538	0.117738	0.00240116	6.0318
3-22872015	3	22872015	G	T	0.337411	0.118376	0.0063288	5.06264
3-22890315	3	22890315	T	C	0.544805	0.157071	0.00108592	6.82533
3-22893530	3	22893530	C	T	0.395093	0.124329	0.00254504	5.97361
3-22893540	3	22893540	C	T	0.38382	0.122567	0.00290427	5.84157
3-22894539	3	22894539	G	T	0.412013	0.145465	0.00664241	5.01428
3-22921448	3	22921448	C	CTTCTCGG	-0.303967	0.0978706	0.0031237	5.76874
3-22921449	3	22921449	A	ACG	-0.303967	0.0978706	0.0031237	5.76874
3-22921944	3	22921944	A	AGTT	-0.30179	0.095281	0.00262215	5.94376
3-22922285	3	22922285	G	A	-0.456676	0.146961	0.00310914	5.77341
3-22923005	3	22923005	C	G	-0.465152	0.154875	0.0041621	5.48173
3-22929367	3	22929367	C	T	-0.246542	0.0831652	0.00463552	5.37401
3-22933561	3	22933561	G	A	0.477302	0.152455	0.00291027	5.83951
3-22933564	3	22933564	A	C	0.477302	0.152455	0.00291027	5.83951
3-22933573	3	22933573	TA	T	-0.581918	0.178255	0.00198202	6.22364
3-22938082	3	22938082	A	G	-0.422848	0.143213	0.00478986	5.34125
3-22938674	3	22938674	G	T	0.475489	0.165139	0.00585147	5.14106
3-22939437	3	22939437	T	A	0.431824	0.141993	0.00374647	5.58694
3-22942443	3	22942443	G	A	-0.36073	0.120687	0.00433219	5.44168
3-22944818	3	22944818	G	A	-0.341495	0.0925571	0.000554666	7.49714
3-22944820	3	22944820	T	G	-0.318168	0.0912269	0.00102543	6.88265
3-22951016	3	22951016	A	T	0.523384	0.155688	0.00149133	6.50809
3-22959956	3	22959956	C	T	0.435981	0.139212	0.00290191	5.84239
3-22972641	3	22972641	C	G	0.517095	0.171831	0.00409431	5.49816
3-22973596	3	22973596	C	T	0.428464	0.139851	0.00351711	5.65012
3-22981505	3	22981505	C	T	0.368656	0.122869	0.004197	5.47338
3-22985440	3	22985440	A	T	0.385805	0.112205	0.00118827	6.73526
3-22985536	3	22985536	T	A	0.417962	0.133389	0.0028885	5.84702
3-22985605	3	22985605	CTCAATTTGCTAATCCAGACCAATTAGGATTAAAATGGATG	C	0.399861	0.131429	0.00373345	5.59042
3-22986210	3	22986210	T	G	0.410838	0.130475	0.00276487	5.89076
3-22986890	3	22986890	G	T	-0.234774	0.077866	0.00402901	5.51423
3-22990792	3	22990792	ACTAT	A	0.399767	0.141136	0.00664028	5.0146
3-23008479	3	23008479	C	T	0.448739	0.14108	0.00252372	5.98202
3-23011092	3	23011092	C	T	0.431587	0.14241	0.00385866	5.55743
3-23014379	3	23014379	G	C	-0.3543	0.120357	0.00490793	5.3169
3-23026561	3	23026561	G	A	0.404982	0.103864	0.000288247	8.15169
3-23030914	3	23030914	C	A	-0.296771	0.0906078	0.00192071	6.25506
3-23032621	3	23032621	T	A	-0.475743	0.165504	0.00592847	5.12799
3-23033505	3	23033505	G	T	-0.305644	0.107206	0.00631748	5.06444
3-23034003	3	23034003	G	A	-0.378245	0.098751	0.000358045	7.93485
3-23034097	3	23034097	C	T	-0.376256	0.103077	0.000625955	7.37623
3-23034179	3	23034179	A	G	-0.349154	0.0917335	0.000386134	7.85932
3-23034210	3	23034210	C	T	-0.314588	0.0964308	0.00199472	6.21725
3-23038457	3	23038457	T	A	0.328504	0.108225	0.00380761	5.57075
3-23038495	3	23038495	C	T	0.387869	0.108117	0.000758292	7.18444
3-23038528	3	23038528	T	C	0.463764	0.162316	0.00621311	5.08109
3-23039114	3	23039114	TAA	T	0.534207	0.125578	9.19459e-05	9.29431
3-23039440	3	23039440	A	G	0.46036	0.159696	0.00579771	5.15029
3-23041426	3	23041426	T	C	0.27244	0.0903765	0.00403567	5.51258
3-23043931	3	23043931	G	A	0.367288	0.115965	0.00262321	5.94336
3-23046452	3	23046452	C	T	-0.289685	0.0998647	0.00552	5.19938
3-23047209	3	23047209	C	T	0.381415	0.126716	0.00408645	5.50008
3-23047531	3	23047531	C	G	-0.35328	0.0894929	0.000247232	8.30518
3-23068309	3	23068309	G	A	-0.408869	0.126847	0.00223294	6.10444
3-23069406	3	23069406	G	A	-0.274718	0.0923093	0.00448967	5.40598
3-23096325	3	23096325	C	G	0.252989	0.0877544	0.00579465	5.15082
3-23098268	3	23098268	C	A	0.478333	0.163606	0.0051853	5.26193
3-23101350	3	23101350	TC	T	0.402429	0.129905	0.00319458	5.7463
3-23103253	3	23103253	T	C	0.449524	0.119583	0.0004472	7.7125
3-23126578	3	23126578	C	CA	-0.486306	0.151708	0.00235037	6.05318
3-23127609	3	23127609	C	CG	0.256852	0.0881004	0.00530342	5.2394
3-23128684	3	23128684	G	A	-0.646062	0.211021	0.00353797	5.6442
3-23128685	3	23128685	G	A	-0.646062	0.211021	0.00353797	5.6442
3-23132273	3	23132273	G	A	0.337101	0.110262	0.00358119	5.63206
3-23132910	3	23132910	G	A	-0.440749	0.15073	0.0051794	5.26307
3-23133267	3	23133267	C	T	-0.516819	0.162367	0.00250722	5.98858
3-23133332	3	23133332	C	T	-0.40138	0.110513	0.000662031	7.3202
3-23144464	3	23144464	T	C	-0.425811	0.141751	0.00415598	5.48321
3-23152757	3	23152757	G	A	0.41643	0.146644	0.00651241	5.03405
3-23153413	3	23153413	G	A	-0.302761	0.105465	0.00598944	5.11776
3-23155618	3	23155618	CTCTTGTGA	C	0.526323	0.158121	0.00164398	6.41063
3-23190328	3	23190328	T	C	-0.322438	0.102735	0.00284671	5.86159
3-23191974	3	23191974	T	C	0.341956	0.111732	0.00354883	5.64114
3-23217622	3	23217622	G	A	0.303279	0.0931305	0.0020287	6.20036
3-23217625	3	23217625	C	A	0.351837	0.0943394	0.00049027	7.62056
3-23229177	3	23229177	G	A	0.489063	0.17046	0.00601631	5.11328
3-23234821	3	23234821	A	C	0.462921	0.151848	0.00366947	5.60771
3-23235283	3	23235283	T	C	0.413297	0.121772	0.00135566	6.60347
3-23236244	3	23236244	CA	C	-0.335748	0.117658	0.00627345	5.07143
3-23236248	3	23236248	T	TCC	-0.335748	0.117658	0.00627345	5.07143
3-23238257	3	23238257	C	T	0.342523	0.113745	0.00407165	5.50371
3-23238726	3	23238726	C	T	0.351234	0.122902	0.00620207	5.08287
3-23246938	3	23246938	T	A	0.340738	0.117753	0.00562779	5.18004
3-23247088	3	23247088	T	A	0.380463	0.113043	0.00147422	6.51962
3-23247155	3	23247155	G	A	0.338035	0.114257	0.00471196	5.35765
3-23247157	3	23247157	A	T	0.338035	0.114257	0.00471196	5.35765
3-23260568	3	23260568	T	C	0.323132	0.087658	0.000560305	7.48703
3-23264285	3	23264285	C	T	0.468414	0.163387	0.00605185	5.10739
3-23272599	3	23272599	T	A	-0.403433	0.132619	0.00373716	5.58943
3-23282356	3	23282356	G	A	-0.690461	0.216134	0.00242536	6.02178
3-23296038	3	23296038	G	C	-0.562745	0.162084	0.00107488	6.83555
3-23296045	3	23296045	T	C	-0.464462	0.145169	0.00239184	6.03569
3-23304104	3	23304104	G	A	0.324559	0.0947314	0.00123255	6.69867
3-23330900	3	23330900	G	C	0.346354	0.0959038	0.000704847	7.25753
3-23331910	3	23331910	C	A	-0.32252	0.112543	0.00607071	5.10428
3-23339942	3	23339942	G	A	0.3376	0.104549	0.00219606	6.12109
3-23347121	3	23347121	G	A	0.264006	0.0883939	0.00435959	5.43538
3-23349896	3	23349896	A	T	0.244804	0.086298	0.00656533	5.02595
3-23350365	3	23350365	C	T	-0.405714	0.136905	0.00464838	5.37124
3-23350386	3	23350386	AAT	A	-0.471268	0.141058	0.00158551	6.44685
3-23351165	3	23351165	A	T	0.277277	0.0828994	0.0015679	6.45802
3-23351241	3	23351241	C	T	0.397151	0.133411	0.00447938	5.40827
3-23373230	3	23373230	T	A	0.572945	0.153109	0.000471492	7.65961
3-23376929	3	23376929	A	C	-0.660724	0.203344	0.00207154	6.17946
3-23400860	3	23400860	G	A	0.410003	0.141306	0.00550876	5.20142
3-23410574	3	23410574	C	A	0.404096	0.133268	0.00384146	5.5619
3-23413791	3	23413791	C	T	0.334185	0.0988423	0.00140899	6.56489
3-23414060	3	23414060	T	G	0.4071	0.137688	0.0047363	5.3525
3-23415089	3	23415089	C	T	-0.243771	0.0858871	0.00653805	5.03012
3-23423278	3	23423278	A	G	0.410108	0.139461	0.00494941	5.30849
3-23423874	3	23423874	T	A	-0.345078	0.0938068	0.000573724	7.46336
3-23423885	3	23423885	T	A	0.319526	0.104186	0.00348592	5.65902
3-23423990	3	23423990	G	A	-0.316424	0.110333	0.00603566	5.11007
3-23427634	3	23427634	A	T	0.289961	0.0957419	0.00388053	5.55178
3-23429739	3	23429739	T	A	0.454663	0.145137	0.00289488	5.84481
3-23434656	3	23434656	C	T	0.407231	0.129379	0.0027745	5.88729
3-23443876	3	23443876	T	A	0.385624	0.131883	0.00518103	5.26275
3-23445279	3	23445279	T	C	0.496895	0.165502	0.00417439	5.47879
3-23447966	3	23447966	A	G	-0.340381	0.116561	0.00523505	5.25238
3-23458201	3	23458201	G	A	-0.40543	0.133128	0.00370204	5.59887
3-23464510	3	23464510	C	T	0.318392	0.11202	0.00646801	5.04089
3-23465334	3	23465334	C	T	0.336272	0.111482	0.0040147	5.51779
3-23465366	3	23465366	G	A	0.352345	0.114208	0.00331156	5.71033
3-23475007	3	23475007	A	T	0.498479	0.161371	0.00327537	5.72133
3-23484341	3	23484341	G	T	0.509198	0.161285	0.00269993	5.91453
3-23535993	3	23535993	A	G	0.260309	0.0816979	0.00248423	5.99779
3-23567757	3	23567757	C	T	0.347063	0.107019	0.00210963	6.16124
3-23568018	3	23568018	A	T	-0.318568	0.0815788	0.000282929	8.17031
3-23570143	3	23570143	G	A	-0.35787	0.125591	0.00634334	5.06035
3-23570253	3	23570253	T	C	0.281819	0.0862752	0.00197059	6.22942
3-23570355	3	23570355	A	T	0.226666	0.078144	0.00552239	5.19894
3-23586823	3	23586823	G	A	0.497602	0.155904	0.00244545	6.01352
3-23618514	3	23618514	CTTCCAGCACCGA	C	-0.505947	0.16287	0.00311798	5.77057
3-23618979	3	23618979	C	T	0.676269	0.196809	0.00119613	6.72867
3-23621441	3	23621441	A	T	0.342263	0.118163	0.00558411	5.18783
3-23621450	3	23621450	A	G	0.39506	0.129622	0.0036776	5.60549
3-23627224	3	23627224	C	T	0.543554	0.169562	0.00234974	6.05345
3-23627590	3	23627590	G	T	0.468389	0.162674	0.00585172	5.14102
3-23629444	3	23629444	GGTTT	G	0.380644	0.115126	0.00175474	6.34544
3-23629519	3	23629519	C	A	0.441916	0.116635	0.000407559	7.80532
3-23629664	3	23629664	A	AC	-0.468309	0.147939	0.00263579	5.93857
3-23630291	3	23630291	A	G	0.51103	0.148671	0.00119201	6.73211
3-23633268	3	23633268	A	T	0.338769	0.118018	0.00599358	5.11707
3-23634085	3	23634085	C	A	0.500222	0.144911	0.00114124	6.77564
3-23639730	3	23639730	A	T	0.49631	0.15773	0.00278243	5.88443
3-23644245	3	23644245	C	T	0.426783	0.140443	0.00377106	5.5804
3-23645250	3	23645250	C	T	0.385104	0.129231	0.0044415	5.41676
3-23648904	3	23648904	C	T	0.354317	0.124956	0.00658665	5.02271
3-23660659	3	23660659	GA	G	0.46933	0.126108	0.000502308	7.5963
3-23660685	3	23660685	C	CT	0.386115	0.100957	0.000364548	7.91685
3-23660715	3	23660715	A	T	0.494198	0.127341	0.00030535	8.09405
3-23660829	3	23660829	C	T	0.393038	0.105675	0.000505984	7.58901
3-23660830	3	23660830	T	C	0.393038	0.105675	0.000505984	7.58901
3-23663500	3	23663500	G	A	0.276107	0.0855858	0.00221523	6.1124
3-23663536	3	23663536	G	A	-0.402798	0.132591	0.00378082	5.57782
3-23726157	3	23726157	TG	T	-0.324044	0.0850583	0.000381942	7.87024
3-23749619	3	23749619	T	C	0.272342	0.0869368	0.0028949	5.84481
3-23749908	3	23749908	A	C	0.441	0.128511	0.00121248	6.71509
3-23749909	3	23749909	T	A	0.419791	0.148283	0.00666698	5.01059
3-23751135	3	23751135	C	A	-0.311608	0.103225	0.00398843	5.52436
3-23765468	3	23765468	G	A	0.278151	0.0895933	0.0031344	5.76532
3-23768473	3	23768473	G	A	-0.398125	0.140013	0.00644689	5.04416
3-23792571	3	23792571	C	T	0.343441	0.112759	0.00369811	5.59993
3-23795169	3	23795169	T	C	0.557476	0.1556	0.000769328	7.16999
3-23795218	3	23795218	G	T	0.611454	0.156847	0.000288915	8.14938
3-23796688	3	23796688	C	G	0.389799	0.13407	0.0054207	5.21753
3-23796890	3	23796890	TCGTA	T	0.50326	0.170805	0.00487211	5.32423
3-23825238	3	23825238	GA	G	-0.342746	0.107055	0.0023771	6.04187
3-23854423	3	23854423	A	C	0.425187	0.14092	0.00400534	5.52013
3-23855506	3	23855506	T	C	-0.307648	0.0976906	0.00276164	5.89193
3-23856269	3	23856269	A	G	0.539613	0.156252	0.0011359	6.78033
3-23856392	3	23856392	G	T	0.457838	0.147585	0.00315573	5.75854
3-23857445	3	23857445	C	A	0.273489	0.0900122	0.003776	5.57909
3-23857456	3	23857456	A	G	0.294222	0.0896089	0.00187615	6.27854
3-23862439	3	23862439	C	T	0.564848	0.158678	0.000825041	7.10008
3-23862932	3	23862932	T	G	0.40286	0.126651	0.00252274	5.98241
3-23863865	3	23863865	T	C	0.256683	0.08666	0.00466791	5.36704
3-23864115	3	23864115	G	A	0.502726	0.15738	0.00242714	6.02104
3-23877833	3	23877833	GTA	G	0.393859	0.13781	0.00619958	5.08327
3-23885401	3	23885401	T	C	0.387247	0.134598	0.00588747	5.13493
3-23889764	3	23889764	T	C	0.500135	0.167711	0.00441521	5.4227
3-23892842	3	23892842	A	G	0.383282	0.12915	0.00459426	5.38295
3-23892850	3	23892850	C	A	0.37808	0.119543	0.00265728	5.93045
3-23898018	3	23898018	C	A	-0.319632	0.10408	0.00344546	5.6707
3-23913415	3	23913415	C	G	0.498819	0.166652	0.00428198	5.45334
3-23914197	3	23914197	G	A	0.403455	0.131615	0.0035002	5.65494
3-23914316	3	23914316	G	T	0.443027	0.144793	0.00355674	5.63891
3-23923256	3	23923256	G	A	0.429842	0.124905	0.00117782	6.74409
3-23923263	3	23923263	C	T	0.470353	0.15431	0.00367452	5.60633
3-23925953	3	23925953	C	A	-0.287542	0.0960932	0.00429209	5.45098
3-23929644	3	23929644	G	A	0.28848	0.0935876	0.00333647	5.70284
3-23930833	3	23930833	A	C	0.342738	0.119983	0.00622349	5.07942
3-23931828	3	23931828	C	G	0.37194	0.121254	0.00348047	5.66059
3-23932356	3	23932356	G	C	0.357974	0.125324	0.00622639	5.07896
3-23933362	3	23933362	G	A	0.417414	0.138393	0.00401734	5.51714
3-23936197	3	23936197	T	G	0.381759	0.126433	0.0039804	5.52637
3-23942977	3	23942977	C	T	0.350358	0.10864	0.00222249	6.10913
3-23943022	3	23943022	C	A	-0.243067	0.0810918	0.00423176	5.46514
3-23945290	3	23945290	C	T	0.417523	0.110198	0.000407622	7.80517
3-23991018	3	23991018	G	A	0.387408	0.120062	0.00221109	6.11427
3-24006817	3	24006817	T	TG	0.346076	0.118657	0.00528654	5.24259
3-24019164	3	24019164	A	C	0.331355	0.102805	0.00223426	6.10384
3-24022076	3	24022076	C	A	0.341244	0.111572	0.00356879	5.63553
3-24023083	3	24023083	T	G	0.376224	0.11926	0.002719	5.90749
3-24023102	3	24023102	A	G	0.40538	0.119128	0.00132054	6.62971
3-24023104	3	24023104	G	C	0.40538	0.119128	0.00132054	6.62971
3-24023110	3	24023110	C	CTT	0.403646	0.116236	0.00107266	6.83761
3-24023112	3	24023112	TA	T	0.374634	0.118474	0.00266137	5.92891
3-24027767	3	24027767	C	T	0.384127	0.122874	0.00294846	5.82647
3-24027814	3	24027814	CA	C	0.290007	0.101908	0.00640704	5.05036
3-24031102	3	24031102	C	T	0.35329	0.12293	0.00593817	5.12636
3-24036240	3	24036240	A	G	-0.273971	0.0953602	0.00595258	5.12393
3-24037319	3	24037319	C	T	0.439869	0.143369	0.00347405	5.66243
3-24037444	3	24037444	A	G	0.34443	0.116312	0.00467691	5.36512
3-24037446	3	24037446	T	C	0.34443	0.116312	0.00467691	5.36512
3-24038977	3	24038977	G	GT	0.513376	0.157037	0.00195566	6.23703
3-24041265	3	24041265	C	G	0.242006	0.0806768	0.00420526	5.47142
3-24045439	3	24045439	AAATC	A	0.407334	0.124326	0.00191515	6.25796
3-24048697	3	24048697	C	G	0.380407	0.109389	0.00105692	6.85239
3-24060271	3	24060271	C	T	0.422215	0.134149	0.00277615	5.88669
3-24063805	3	24063805	G	A	0.318171	0.107311	0.00462978	5.37525
3-24065720	3	24065720	G	A	0.377904	0.133656	0.00673125	5.00099
3-24067076	3	24067076	AATCCGAAATTTCGG	A	0.511843	0.173178	0.00475063	5.34948
3-24069127	3	24069127	A	T	0.470257	0.16363	0.00593827	5.12634
3-24070500	3	24070500	C	T	0.469701	0.158868	0.00473814	5.35211
3-24073602	3	24073602	C	T	0.307256	0.0856324	0.000756953	7.18621
3-24075626	3	24075626	T	A	0.415749	0.115607	0.000738361	7.21108
3-24083519	3	24083519	T	C	0.355696	0.107362	0.00172053	6.36512
3-24103842	3	24103842	A	G	0.362797	0.12633	0.00597176	5.12071
3-24104028	3	24104028	TGAGC	T	0.489393	0.1388	0.00091394	6.99775
3-24122182	3	24122182	A	G	-0.394782	0.137662	0.00603773	5.10973
3-24122364	3	24122364	G	A	-0.498294	0.121937	0.000158476	8.74991
3-24148787	3	24148787	GTAATGTGCCAAA	G	0.367608	0.122925	0.00431385	5.44592
3-24151893	3	24151893	G	A	0.329873	0.10938	0.00402078	5.51628
3-24162440	3	24162440	G	A	-0.432625	0.122824	0.000923875	6.98693
3-24171237	3	24171237	A	C	0.306359	0.106706	0.00598398	5.11867
3-24173544	3	24173544	C	T	-0.291781	0.0977553	0.0043824	5.43016
3-24174086	3	24174086	T	C	0.259463	0.0907517	0.00618178	5.08615
3-24174109	3	24174109	A	T	0.291737	0.0921838	0.00264198	5.93623
3-24174137	3	24174137	C	T	0.29432	0.0898416	0.00191708	6.25695
3-24179342	3	24179342	T	C	0.409678	0.141078	0.00547306	5.20792
3-24179625	3	24179625	C	T	0.253332	0.0854427	0.00462978	5.37525
3-24192316	3	24192316	A	G	0.474816	0.136375	0.00104392	6.86477
3-24194857	3	24194857	A	G	0.49493	0.143182	0.00112521	6.78978
3-24195105	3	24195105	G	A	0.439631	0.129573	0.00136007	6.60022
3-24204083	3	24204083	T	A	-0.511347	0.169834	0.00407677	5.50245
3-24208019	3	24208019	C	T	0.387308	0.120469	0.00228717	6.08044
3-24219296	3	24219296	C	T	-0.413057	0.144663	0.00624448	5.07606
3-24219448	3	24219448	T	C	0.286448	0.0984428	0.005386	5.22395
3-24231792	3	24231792	T	C	0.524424	0.172209	0.00370368	5.59843
3-24231799	3	24231799	C	T	0.524424	0.172209	0.00370368	5.59843
3-24231803	3	24231803	C	T	0.522291	0.169816	0.00340122	5.68362
3-24258482	3	24258482	C	A	0.462148	0.153798	0.00414482	5.4859
3-24261716	3	24261716	C	T	0.338901	0.112281	0.00399297	5.52322
3-24276746	3	24276746	C	T	-0.635232	0.188661	0.00146816	6.52374
3-24283721	3	24283721	G	A	0.360643	0.121925	0.00472014	5.35592
3-24291994	3	24291994	G	T	0.443684	0.147932	0.00421044	5.47019
3-24292022	3	24292022	TTTAATGTCAC	T	0.483092	0.155208	0.00306464	5.78783
3-24334844	3	24334844	T	C	0.579581	0.145962	0.000229643	8.37898
3-24336974	3	24336974	A	T	0.361218	0.122423	0.00481645	5.33572
3-24338984	3	24338984	C	T	-0.593641	0.209793	0.00669145	5.00692
3-24347419	3	24347419	CTCCA	C	-0.296996	0.104837	0.00663248	5.01578
3-24350242	3	24350242	C	A	0.432505	0.125225	0.00113475	6.78134
3-24363508	3	24363508	G	T	0.400379	0.135328	0.00471155	5.35774
3-24373728	3	24373728	G	C	0.389785	0.130477	0.00435134	5.43727
3-24374513	3	24374513	G	A	0.409338	0.141313	0.0055819	5.18823
3-24374519	3	24374519	A	T	0.409338	0.141313	0.0055819	5.18823
3-24374546	3	24374546	TTGGTCTCCTGCATGC	T	0.434847	0.138369	0.00281357	5.8733
3-24378484	3	24378484	C	T	-0.274828	0.0965892	0.00641504	5.04911
3-24379433	3	24379433	AAAG	A	0.37194	0.121308	0.00349386	5.65675
3-24379618	3	24379618	GC	G	0.388019	0.115849	0.00154676	6.47159
3-24390425	3	24390425	T	A	0.494163	0.155278	0.00251141	5.98691
3-24391242	3	24391242	G	A	0.507519	0.157028	0.00217759	6.12954
3-24395023	3	24395023	C	T	-0.370091	0.118899	0.00306372	5.78813
3-24395030	3	24395030	T	A	-0.304402	0.0941717	0.00217513	6.13067
3-24395114	3	24395114	G	C	-0.335963	0.101384	0.00171709	6.36712
3-24396605	3	24396605	G	A	0.425576	0.130212	0.00196014	6.23474
3-24398046	3	24398046	C	T	0.470506	0.16599	0.00660396	5.02009
3-24398803	3	24398803	G	A	0.43018	0.138717	0.00316521	5.75554
3-24399164	3	24399164	G	A	-0.539169	0.174874	0.00332963	5.7049
3-24400359	3	24400359	A	G	-0.372809	0.0865641	7.73185e-05	9.46758
3-24400810	3	24400810	C	A	0.486732	0.162399	0.00423518	5.46433
3-24400927	3	24400927	G	T	0.394023	0.107176	0.000577604	7.45662
3-24401082	3	24401082	CTCCAGAG	C	0.475201	0.156811	0.00386079	5.55688
3-24401110	3	24401110	A	T	0.470967	0.165966	0.0065477	5.02864
3-24401111	3	24401111	G	T	0.470967	0.165966	0.0065477	5.02864
3-24403303	3	24403303	C	G	0.355041	0.124642	0.00636049	5.05765
3-24403440	3	24403440	C	T	0.46827	0.144355	0.00210429	6.16378
3-24408235	3	24408235	G	A	0.432629	0.1252	0.00112908	6.78635
3-24408339	3	24408339	TCCTCCAGC	T	0.426987	0.146157	0.00521737	5.25576
3-24408500	3	24408500	C	T	-0.404433	0.13126	0.00334873	5.69917
3-24411331	3	24411331	C	T	0.347857	0.11713	0.00456765	5.38876
3-24411361	3	24411361	G	T	0.338062	0.106429	0.0025553	5.96959
3-24415125	3	24415125	C	CA	0.368451	0.101286	0.000650472	7.33781
3-24417392	3	24417392	CG	C	0.360399	0.107581	0.00154368	6.47359
3-24418108	3	24418108	G	T	0.526023	0.157334	0.00157428	6.45396
3-24419510	3	24419510	G	A	0.476731	0.165479	0.00582629	5.14537
3-24420046	3	24420046	CG	C	0.397309	0.139884	0.00650304	5.03549
3-24424714	3	24424714	GC	G	0.390236	0.137762	0.00663717	5.01507
3-24424716	3	24424716	AGCCAATTAACCTTCCAGC	A	0.425379	0.136322	0.00299731	5.81004
3-24434186	3	24434186	G	C	0.553587	0.158608	0.00101739	6.89052
3-24449933	3	24449933	C	A	0.469013	0.138591	0.00139583	6.57426
3-24466910	3	24466910	C	A	0.426474	0.118123	0.000707126	7.2543
3-24467275	3	24467275	T	C	-0.38075	0.127944	0.00449146	5.40558
3-24469466	3	24469466	G	C	0.256884	0.0904641	0.00651432	5.03375
3-24470275	3	24470275	C	T	0.342267	0.113285	0.00396028	5.53144
3-24470664	3	24470664	A	T	0.510729	0.173846	0.00498828	5.30067
3-24470667	3	24470667	T	C	0.510729	0.173846	0.00498828	5.30067
3-24472309	3	24472309	G	A	0.351935	0.122276	0.00586939	5.13801
3-24472315	3	24472315	C	T	0.363968	0.123308	0.00480152	5.33882
3-24481780	3	24481780	G	T	0.359019	0.112527	0.00245391	6.01007
3-24481808	3	24481808	A	C	0.3393	0.108639	0.00297374	5.81793
3-24483961	3	24483961	C	A	0.30481	0.101495	0.00416453	5.48115
3-24486261	3	24486261	C	T	0.506404	0.171659	0.00482331	5.3343
3-24486277	3	24486277	C	T	0.452645	0.140692	0.0022723	6.08696
3-24512644	3	24512644	C	T	0.416235	0.140942	0.00478155	5.34299
3-24524669	3	24524669	C	T	0.291448	0.0970432	0.00416356	5.48138
3-24525124	3	24525124	A	G	0.418406	0.14266	0.00505627	5.28713
3-24541153	3	24541153	C	G	-0.283773	0.0899781	0.00272566	5.90504
3-24551171	3	24551171	C	T	0.371603	0.128274	0.00557781	5.18896
3-24551172	3	24551172	C	T	0.389633	0.128211	0.00376931	5.58086
3-24552213	3	24552213	G	A	0.438828	0.137091	0.00238118	6.04016
3-24552251	3	24552251	C	T	0.456545	0.133702	0.00127527	6.6646
3-24553003	3	24553003	G	A	0.421368	0.14684	0.00600812	5.11464
3-24553755	3	24553755	G	T	0.448953	0.156471	0.00601368	5.11372
3-24575971	3	24575971	T	TA	0.410833	0.141796	0.00557155	5.19008
3-24576050	3	24576050	G	A	-0.310624	0.0951646	0.0019846	6.22234
3-24583973	3	24583973	G	A	0.382437	0.130025	0.00494134	5.31012
3-24596174	3	24596174	C	T	0.296807	0.101011	0.00498096	5.30213
3-24604935	3	24604935	G	A	0.416586	0.12417	0.00152138	6.48814
3-24624611	3	24624611	C	A	0.398134	0.118113	0.00145214	6.53472
3-24626045	3	24626045	C	T	-0.36924	0.118215	0.00297132	5.81875
3-24629438	3	24629438	C	T	0.330954	0.115787	0.00619419	5.08414
3-24667017	3	24667017	C	T	0.325216	0.112238	0.00556862	5.19061
3-24668044	3	24668044	CGAGTAT	C	0.398606	0.136695	0.00529509	5.24098
3-24668388	3	24668388	C	T	0.317011	0.102715	0.00330026	5.71375
3-24672510	3	24672510	T	C	0.350088	0.116592	0.00417057	5.4797
3-24679264	3	24679264	G	T	0.381562	0.127161	0.0041943	5.47403
3-24687900	3	24687900	A	C	0.282912	0.0927106	0.00363899	5.61605
3-24689050	3	24689050	C	T	-0.279758	0.096051	0.00534483	5.23163
3-24689052	3	24689052	G	C	-0.279758	0.096051	0.00534483	5.23163
3-24690434	3	24690434	T	C	0.346313	0.122328	0.00666691	5.0106
3-24691790	3	24691790	C	A	0.484442	0.158758	0.00364011	5.61574
3-24692111	3	24692111	C	CA	0.384062	0.124962	0.00342227	5.67745
3-24692838	3	24692838	C	CA	0.364785	0.0945999	0.000330172	8.0159
3-24695904	3	24695904	C	T	-0.252476	0.0862868	0.00515234	5.2683
3-24702027	3	24702027	C	A	0.282102	0.086835	0.00207499	6.1778
3-24702245	3	24702245	C	CT	-0.273303	0.0858227	0.00249665	5.9928
3-24702292	3	24702292	A	C	0.294606	0.0903722	0.00200869	6.21027
3-24702765	3	24702765	C	A	-0.336991	0.10763	0.00290841	5.84015
3-24704155	3	24704155	A	G	0.446113	0.154949	0.00585517	5.14043
3-24708309	3	24708309	G	A	0.38553	0.134498	0.00605964	5.1061
3-24708825	3	24708825	C	T	0.54372	0.149494	0.000651753	7.33584
3-24711669	3	24711669	CG	C	0.345828	0.109703	0.00273661	5.90103
3-24711722	3	24711722	G	A	0.398089	0.103162	0.000327276	8.02471
3-24711916	3	24711916	C	T	0.254318	0.0894276	0.0064407	5.04512
3-24711985	3	24711985	G	A	0.263075	0.0909238	0.00563259	5.17919
3-24712018	3	24712018	T	C	0.49583	0.154359	0.00230582	6.07232
3-24712441	3	24712441	C	T	0.418828	0.126373	0.00171473	6.3685
3-24712451	3	24712451	T	A	0.533612	0.145319	0.000585486	7.44307
3-24718268	3	24718268	G	T	0.49321	0.157053	0.00283163	5.8669
3-24718324	3	24718324	T	A	0.465674	0.160292	0.00545441	5.21133
3-24718325	3	24718325	G	T	0.465674	0.160292	0.00545441	5.21133
3-24718568	3	24718568	T	A	0.480337	0.152314	0.00272718	5.90449
3-24718808	3	24718808	TG	T	0.414237	0.12979	0.00244642	6.01313
3-24719089	3	24719089	C	CA	0.442266	0.145493	0.00376099	5.58307
3-24720539	3	24720539	G	C	-0.289733	0.0917172	0.00268569	5.91982
3-24722538	3	24722538	C	CTTCA	0.426959	0.144272	0.00470097	5.35999
3-24723644	3	24723644	A	ATGTTGTGCAGCTGACAGCATCCTAGAAACCAGTAT	0.296554	0.0952376	0.00305349	5.79147
3-24731571	3	24731571	G	T	0.418843	0.139144	0.00408513	5.5004
3-24737488	3	24737488	T	A	0.499745	0.162642	0.00342979	5.67526
3-24737494	3	24737494	C	A	0.520967	0.156381	0.00163059	6.41881
3-24737621	3	24737621	CTATGAAAGCGTGT	C	-0.267247	0.0874358	0.00358903	5.62987
3-24753280	3	24753280	T	C	0.341053	0.114585	0.00448525	5.40696
3-24754504	3	24754504	C	T	0.333792	0.117689	0.00657425	5.02459
3-24770022	3	24770022	A	T	0.70665	0.192945	0.000602982	7.41362
3-24777098	3	24777098	TAAA	T	0.505961	0.142999	0.000880585	7.03492
3-24794848	3	24794848	C	T	0.432011	0.146966	0.00496486	5.30537
3-24798138	3	24798138	G	A	0.44154	0.146348	0.00400718	5.51967
3-24805454	3	24805454	A	G	0.30527	0.107699	0.0066053	5.01988
3-24810051	3	24810051	G	A	0.516644	0.167305	0.00328445	5.71856
3-24813081	3	24813081	G	T	0.482937	0.167396	0.0057622	5.15644
3-24814635	3	24814635	G	A	0.525683	0.155767	0.00143493	6.54664
3-24838183	3	24838183	A	T	0.354361	0.122781	0.00574437	5.15954
3-24838371	3	24838371	C	T	0.342196	0.116864	0.00512224	5.27416
3-24846573	3	24846573	A	G	0.538385	0.189088	0.00638139	5.05437
3-24860710	3	24860710	G	A	0.500966	0.146535	0.0012598	6.6768
3-24866382	3	24866382	T	TTC	-0.414829	0.129007	0.00228354	6.08203
3-24866598	3	24866598	G	T	-0.404346	0.129823	0.00304696	5.79361
3-24866866	3	24866866	C	T	-0.481486	0.136378	0.000901231	7.01175
3-24867278	3	24867278	A	G	-0.384741	0.110041	0.00099905	6.90871
3-24871242	3	24871242	T	A	0.553587	0.158608	0.00101739	6.89052
3-24871254	3	24871254	G	A	-0.635204	0.17296	0.0005845	7.44475
3-24872911	3	24872911	C	T	-0.281647	0.0981725	0.00601917	5.11281
3-24872916	3	24872916	A	G	-0.281647	0.0981725	0.00601917	5.11281
3-24873640	3	24873640	CGGTGCAG	C	0.510313	0.154293	0.00174917	6.34862
3-24875965	3	24875965	G	A	0.479761	0.166938	0.00593838	5.12632
3-24888495	3	24888495	G	A	0.436833	0.153161	0.00629864	5.06742
3-24888779	3	24888779	A	T	0.388464	0.132205	0.00498105	5.30211
3-24889248	3	24889248	T	C	0.361592	0.0942527	0.000351232	7.95406
3-24890303	3	24890303	T	G	0.498819	0.166652	0.00428198	5.45334
3-24890936	3	24890936	T	G	0.276308	0.0861974	0.00235039	6.05317
3-24892338	3	24892338	C	G	0.397457	0.138694	0.00607132	5.10418
3-24892339	3	24892339	C	G	0.397457	0.138694	0.00607132	5.10418
3-24892406	3	24892406	T	G	0.538951	0.159324	0.00140176	6.57003
3-24892485	3	24892485	A	C	0.536688	0.160959	0.00161662	6.42742
3-24894891	3	24894891	C	A	0.496166	0.139852	0.000855384	7.06396
3-24909257	3	24909257	AATCT	A	0.415185	0.128279	0.00214906	6.14272
3-24909894	3	24909894	C	A	0.448149	0.124205	0.000712057	7.24735
3-24911920	3	24911920	G	A	0.453906	0.128253	0.000878083	7.03777
3-24914887	3	24914887	T	C	0.405194	0.13008	0.00304381	5.79465
3-24915125	3	24915125	G	A	0.420525	0.125887	0.00158753	6.44558
3-24918157	3	24918157	G	A	-0.343681	0.104049	0.00177161	6.33587
3-24918343	3	24918343	C	T	0.335854	0.113482	0.00469933	5.36034
3-24926914	3	24926914	T	G	0.245715	0.0846659	0.00549908	5.20317
3-24931689	3	24931689	T	C	-0.248663	0.084379	0.00486444	5.3258
3-24934176	3	24934176	A	T	0.249404	0.0850339	0.00505481	5.28742
3-24934379	3	24934379	C	T	0.390074	0.125881	0.00318655	5.74882
3-24934570	3	24934570	G	A	0.37842	0.13025	0.00545167	5.21183
3-24937634	3	24937634	A	G	-0.443919	0.154941	0.00608177	5.10246
3-24938617	3	24938617	A	G	0.486411	0.165388	0.00494442	5.3095
3-24941531	3	24941531	T	C	0.352572	0.113107	0.00302503	5.80084
3-24968483	3	24968483	G	A	0.339262	0.110634	0.00348949	5.658
3-24986570	3	24986570	T	G	0.385566	0.127248	0.00386464	5.55589
3-24994004	3	24994004	G	A	0.482332	0.146621	0.00184227	6.29676
3-24994101	3	24994101	CG	C	0.496219	0.173772	0.00624011	5.07676
3-24994742	3	24994742	A	T	0.420376	0.137265	0.00352903	5.64673
3-24997174	3	24997174	A	C	0.452988	0.15594	0.00545857	5.21057
3-24998288	3	24998288	G	A	0.407692	0.126503	0.00223649	6.10285
3-25002647	3	25002647	G	C	0.374149	0.130234	0.00595426	5.12365
3-25003130	3	25003130	C	T	-0.441938	0.149383	0.00471376	5.35727
3-25006913	3	25006913	CT	C	0.353929	0.0961939	0.000572448	7.46559
3-25016682	3	25016682	C	T	-0.266121	0.0865361	0.00340478	5.68257
3-25023052	3	25023052	GT	G	0.289082	0.0930164	0.00310562	5.77454
3-25025550	3	25025550	G	C	0.446913	0.114505	0.000284744	8.16392
3-25025666	3	25025666	C	A	0.376033	0.111408	0.00143292	6.54804
3-25025845	3	25025845	A	G	0.363034	0.115705	0.00285439	5.8589
3-25025937	3	25025937	G	A	0.290585	0.0833192	0.00102557	6.8825
3-25041024	3	25041024	A	G	0.320518	0.0976267	0.00187781	6.27765
3-25050223	3	25050223	G	A	-0.516474	0.179619	0.00591426	5.13039
3-25057316	3	25057316	G	A	0.303837	0.0969149	0.00287481	5.85177
3-25057387	3	25057387	T	C	0.350658	0.0935093	0.000460058	7.68416
3-25057393	3	25057393	C	A	0.337466	0.0931429	0.000680258	7.29304
3-25057398	3	25057398	C	T	0.329652	0.108314	0.00372227	5.59342
3-25057474	3	25057474	C	T	0.358568	0.118895	0.00402091	5.51625
3-25057511	3	25057511	C	T	0.371993	0.115421	0.00223555	6.10327
3-25057955	3	25057955	TA	T	-0.567815	0.198851	0.0062417	5.0765
3-25058884	3	25058884	A	G	0.260578	0.0881032	0.00472372	5.35516
3-25060963	3	25060963	C	G	-0.398863	0.125807	0.00259932	5.95251
3-25072406	3	25072406	G	C	-0.25778	0.0896585	0.00591842	5.12969
3-25072687	3	25072687	G	A	-0.351435	0.117587	0.00433506	5.44102
3-25073610	3	25073610	G	A	0.391946	0.129934	0.00401325	5.51815
3-25075087	3	25075087	A	T	0.34046	0.111882	0.00372687	5.59219
3-25088761	3	25088761	T	C	0.516864	0.171278	0.00400006	5.52145
3-25098989	3	25098989	C	T	-0.423313	0.148898	0.00645572	5.04279
3-25100354	3	25100354	T	C	0.288697	0.100959	0.00617341	5.0875
3-25109977	3	25109977	A	G	0.390248	0.129956	0.00416786	5.48035
3-25112165	3	25112165	TAA	T	0.425687	0.121079	0.000942224	6.96727
3-25113887	3	25113887	C	G	0.46271	0.136138	0.00133647	6.61772
3-25117833	3	25117833	C	T	0.458211	0.141243	0.00210272	6.16452
3-25118084	3	25118084	G	GA	0.573733	0.149173	0.000340717	7.98446
3-25118087	3	25118087	G	GCCTCC	0.573733	0.149173	0.000340717	7.98446
3-25119080	3	25119080	G	A	0.406187	0.125903	0.00221461	6.11268
3-25120128	3	25120128	A	G	0.424299	0.144338	0.00496363	5.30562
3-25120460	3	25120460	G	A	0.439877	0.145413	0.00391911	5.54189
3-25154300	3	25154300	A	C	0.484069	0.170109	0.00640954	5.04997
3-25163543	3	25163543	T	C	-0.331724	0.101336	0.00193092	6.24976
3-25165628	3	25165628	G	T	0.526444	0.16299	0.00219084	6.12347
3-25168859	3	25168859	T	C	0.374317	0.126151	0.00460091	5.3815
3-25171565	3	25171565	C	T	0.514385	0.152229	0.00141718	6.55909
3-25182413	3	25182413	AT	A	-0.375894	0.11057	0.00133351	6.61994
3-25183203	3	25183203	C	T	0.311409	0.101943	0.00360677	5.62494
3-25183237	3	25183237	T	A	0.33303	0.0932285	0.000794414	7.13791
3-25184553	3	25184553	T	A	0.504109	0.170885	0.00482437	5.33408
3-25186407	3	25186407	T	G	0.437926	0.130524	0.00152062	6.48864
3-25187461	3	25187461	C	A	-0.432581	0.138902	0.00304957	5.79276
3-25187479	3	25187479	G	T	-0.432581	0.138902	0.00304957	5.79276
3-25187739	3	25187739	C	A	0.522882	0.144494	0.000689453	7.27961
3-25189064	3	25189064	C	T	0.641666	0.146758	6.22818e-05	9.68384
3-25193468	3	25193468	G	A	0.299361	0.0971216	0.00333766	5.70248
3-25202074	3	25202074	T	G	0.480565	0.15003	0.00236673	6.04625
3-25202248	3	25202248	C	T	0.447648	0.15186	0.00485379	5.328
3-25204376	3	25204376	G	A	0.383314	0.13314	0.00585637	5.14023
3-25204377	3	25204377	A	T	0.383314	0.13314	0.00585637	5.14023
3-25209995	3	25209995	A	G	-0.510998	0.175089	0.00525932	5.24775
3-25213721	3	25213721	G	A	0.251697	0.0830804	0.00386989	5.55453
3-25235909	3	25235909	G	A	-0.495066	0.164052	0.00399957	5.52157
3-25236067	3	25236067	G	A	0.32951	0.105858	0.00306292	5.78839
3-25236438	3	25236438	G	A	0.2805	0.0970989	0.00570273	5.16681
3-25258843	3	25258843	T	TAAAAA	0.513659	0.139158	0.000551907	7.50213
3-25258851	3	25258851	AC	A	0.349358	0.113915	0.00348641	5.65888
3-25264977	3	25264977	C	A	0.31961	0.107925	0.00467509	5.36551
3-25266888	3	25266888	T	G	-0.417645	0.14642	0.00629407	5.06815
3-25267023	3	25267023	T	G	-0.376885	0.131877	0.00620194	5.08289
3-25267850	3	25267850	ATAGGC	A	0.322916	0.110912	0.00536158	5.2285
3-25273655	3	25273655	C	T	0.332869	0.109096	0.00364331	5.61486
3-25275315	3	25275315	G	A	-0.32741	0.106995	0.00355359	5.6398
3-25275722	3	25275722	C	CG	0.493063	0.141476	0.00103321	6.87508
3-25277435	3	25277435	G	C	0.384988	0.104357	0.000555404	7.49581
3-25277846	3	25277846	G	A	0.337756	0.102512	0.00181478	6.31179
3-25280013	3	25280013	C	T	-0.4925	0.173194	0.00644437	5.04455
3-25284274	3	25284274	C	T	0.254696	0.0877832	0.00551026	5.20114
3-25285606	3	25285606	G	A	-0.316649	0.106796	0.00462907	5.3754
3-25286274	3	25286274	T	C	0.339873	0.111294	0.00361588	5.62242
3-25289218	3	25289218	G	A	0.455081	0.124334	0.000607204	7.40665
3-25290393	3	25290393	G	T	-0.342129	0.0977689	0.000989983	6.91782
3-25292201	3	25292201	A	G	-0.29998	0.0827123	0.000672607	7.30435
3-25296599	3	25296599	T	C	0.317204	0.0909314	0.00102317	6.88485
3-25296656	3	25296656	G	A	0.293943	0.0897672	0.00192535	6.25265
3-25309693	3	25309693	C	T	0.478925	0.163403	0.00508312	5.28183
3-25321318	3	25321318	AG	A	0.41439	0.139163	0.00446914	5.41056
3-25361874	3	25361874	T	C	0.403561	0.139147	0.00552779	5.19797
3-25362341	3	25362341	C	T	-0.497992	0.150074	0.00169429	6.38049
3-25369765	3	25369765	C	T	-0.403609	0.101889	0.000236702	8.34871
3-25377026	3	25377026	A	C	0.417438	0.14615	0.00622887	5.07856
3-25396972	3	25396972	C	T	0.383477	0.130467	0.0049684	5.30466
3-25397597	3	25397597	G	A	0.459609	0.159156	0.00571847	5.16405
3-25397871	3	25397871	T	C	-0.502698	0.164647	0.00362247	5.6206
3-25399364	3	25399364	G	A	0.364031	0.128292	0.00655138	5.02808
3-25426000	3	25426000	G	A	0.301654	0.0965431	0.00296213	5.82185
3-25438978	3	25438978	G	A	-0.285754	0.0959957	0.00448136	5.40783
3-25485371	3	25485371	T	C	0.468667	0.154734	0.00387753	5.55256
3-25488865	3	25488865	T	C	0.368735	0.129814	0.00649901	5.03611
3-25491087	3	25491087	A	C	0.334544	0.0952419	0.000951409	6.95757
3-25496543	3	25496543	T	C	0.461317	0.145238	0.00255605	5.96929
3-25500257	3	25500257	G	A	-0.350832	0.0983458	0.000806214	7.12316
3-25503714	3	25503714	A	G	-0.397649	0.117833	0.00143548	6.54626
3-25517653	3	25517653	C	A	0.327713	0.113378	0.00567743	5.17126
3-25518750	3	25518750	C	T	0.304556	0.093863	0.0020993	6.16615
3-25519602	3	25519602	G	A	-0.327215	0.104284	0.00285325	5.8593
3-25522676	3	25522676	T	TG	0.441735	0.134042	0.00181114	6.3138
3-25522700	3	25522700	G	C	0.426118	0.133027	0.002366	6.04656
3-25522803	3	25522803	CA	C	0.466873	0.136016	0.00120937	6.71766
3-25535856	3	25535856	G	A	-0.581751	0.205484	0.00666493	5.0109
3-25548125	3	25548125	G	T	-0.400937	0.118699	0.00142254	6.55531
3-25548146	3	25548146	C	T	0.319448	0.0946933	0.00144052	6.54275
3-25548176	3	25548176	T	G	0.401617	0.10804	0.000509102	7.58286
3-25553672	3	25553672	TCACAGCTA	T	0.463323	0.161829	0.00611548	5.09693
3-25555819	3	25555819	C	T	0.518128	0.166801	0.00311973	5.77001
3-25556209	3	25556209	G	A	0.468843	0.148949	0.00277373	5.88756
3-25558789	3	25558789	C	T	-0.587978	0.206459	0.00637046	5.05608
3-25564885	3	25564885	G	A	0.444798	0.11608	0.000356309	7.93971
3-25587815	3	25587815	G	A	0.375125	0.129852	0.0057018	5.16697
3-25599130	3	25599130	A	T	0.366986	0.123354	0.0045022	5.40319
3-25606222	3	25606222	C	G	0.437874	0.142647	0.00345899	5.66678
3-25606747	3	25606747	A	G	0.510828	0.165712	0.00333491	5.70331
3-25609207	3	25609207	G	A	0.413341	0.139506	0.00465587	5.36963
3-25611238	3	25611238	C	T	0.441618	0.137498	0.00230828	6.07125
3-25611301	3	25611301	G	GC	0.349971	0.123394	0.00657455	5.02455
3-25611651	3	25611651	T	G	0.375341	0.123856	0.00386011	5.55706
3-25624986	3	25624986	C	CT	-0.269684	0.0905523	0.00446314	5.4119
3-25628139	3	25628139	T	A	-0.40475	0.138542	0.0052165	5.25593
3-25630027	3	25630027	G	GT	0.454594	0.145257	0.00292008	5.83614
3-25630452	3	25630452	C	T	0.319103	0.110422	0.0056866	5.16964
3-25631207	3	25631207	G	C	0.426723	0.149544	0.00627531	5.07113
3-25638566	3	25638566	T	C	0.473989	0.140689	0.00145949	6.52967
3-25638674	3	25638674	GCC	G	0.3016	0.101731	0.00463285	5.37458
3-25639678	3	25639678	C	CTG	0.337121	0.114669	0.00495936	5.30648
3-25639683	3	25639683	CAA	C	0.337121	0.114669	0.00495936	5.30648
3-25640691	3	25640691	T	A	0.456043	0.121369	0.000449445	7.7075
3-25640838	3	25640838	C	A	0.430887	0.148798	0.00559548	5.1858
3-25641455	3	25641455	T	G	0.410664	0.144366	0.00642755	5.04716
3-25642477	3	25642477	A	G	0.443121	0.12547	0.000898076	7.01526
3-25642556	3	25642556	C	T	0.408725	0.139068	0.00497167	5.304
3-25642767	3	25642767	A	T	0.468435	0.148941	0.00279406	5.88026
3-25642784	3	25642784	G	A	0.440591	0.151301	0.00535335	5.23003
3-25642787	3	25642787	T	G	0.307359	0.0866862	0.000860977	7.05744
3-25645723	3	25645723	G	C	0.523537	0.181394	0.00574351	5.15968
3-25645855	3	25645855	G	T	0.482498	0.161171	0.0042758	5.45478
3-25646843	3	25646843	G	C	0.507975	0.151358	0.0015163	6.49148
3-25646847	3	25646847	C	A	0.497568	0.149757	0.00167364	6.39276
3-25646905	3	25646905	T	A	0.489009	0.142487	0.00121127	6.71609
3-25646916	3	25646916	AAT	A	0.468879	0.14078	0.00163449	6.41642
3-25646919	3	25646919	G	GCT	0.468879	0.14078	0.00163449	6.41642
3-25647328	3	25647328	C	CACAAG	0.392386	0.12143	0.00218164	6.12768
3-25647333	3	25647333	A	T	0.372574	0.118871	0.00288162	5.8494
3-25647337	3	25647337	A	T	0.369673	0.122246	0.00393023	5.53906
3-25647448	3	25647448	T	C	0.489974	0.165452	0.00467484	5.36556
3-25647480	3	25647480	TTC	T	0.409025	0.132489	0.00329179	5.71633
3-25647499	3	25647499	C	T	0.555611	0.157786	0.000926726	6.98385
3-25647644	3	25647644	C	T	0.568785	0.146214	0.000296632	8.12302
3-25647743	3	25647743	C	T	0.522255	0.14997	0.0010417	6.8669
3-25648380	3	25648380	A	G	0.501094	0.167567	0.00431492	5.44568
3-25648383	3	25648383	C	T	0.501094	0.167567	0.00431492	5.44568
3-25648553	3	25648553	A	G	0.432539	0.135752	0.00248415	5.99783
3-25650081	3	25650081	G	A	0.513029	0.172848	0.00458949	5.38399
3-25650146	3	25650146	G	A	0.474569	0.164861	0.00586291	5.13911
3-25650147	3	25650147	A	T	0.481977	0.156433	0.00334982	5.69885
3-25650149	3	25650149	C	T	0.481977	0.156433	0.00334982	5.69885
3-25650187	3	25650187	G	T	0.433937	0.148571	0.00522708	5.2539
3-25650190	3	25650190	C	T	0.432715	0.150003	0.00576664	5.15567
3-25650294	3	25650294	T	A	0.390432	0.128495	0.0037746	5.57946
3-25650297	3	25650297	G	A	0.390432	0.128495	0.0037746	5.57946
3-25650301	3	25650301	T	C	0.389639	0.118512	0.00185239	6.29128
3-25650676	3	25650676	A	T	0.394236	0.13938	0.006712	5.00386
3-25652032	3	25652032	C	T	0.315429	0.107266	0.00494993	5.30838
3-25653255	3	25653255	G	T	0.472021	0.156486	0.00401473	5.51778
3-25653404	3	25653404	G	A	0.549427	0.153287	0.000765689	7.17473
3-25653430	3	25653430	A	T	0.368682	0.127508	0.00566204	5.17397
3-25655522	3	25655522	G	A	0.549474	0.153516	0.00077752	7.1594
3-25656755	3	25656755	A	G	-0.38083	0.12675	0.00414852	5.485
3-25656818	3	25656818	G	A	0.452872	0.143583	0.00272358	5.90581
3-25657404	3	25657404	G	A	0.437995	0.138054	0.00258289	5.95884
3-25658167	3	25658167	C	G	0.486721	0.152994	0.00251964	5.98364
3-25673378	3	25673378	A	T	0.325252	0.105088	0.00322011	5.73834
3-25681172	3	25681172	G	T	0.353007	0.120402	0.00506998	5.28442
3-25702714	3	25702714	C	T	0.40376	0.142129	0.00649387	5.0369
3-25707886	3	25707886	T	A	0.413407	0.117311	0.000919099	6.99212
3-25712004	3	25712004	C	T	-0.319948	0.104102	0.00342268	5.67733
3-25769239	3	25769239	GT	G	0.248025	0.0876229	0.00667451	5.00946
3-25770593	3	25770593	G	A	0.284112	0.0893744	0.00253706	5.97675
3-25782231	3	25782231	A	G	0.502415	0.172475	0.00533923	5.23267
3-25791134	3	25791134	A	G	-0.521854	0.151261	0.00114774	6.76996
3-25792573	3	25792573	G	A	0.463995	0.154741	0.00421892	5.46817
3-25792620	3	25792620	T	G	0.508703	0.162612	0.00293067	5.83253
3-25793186	3	25793186	A	T	0.623282	0.142281	6.05767e-05	9.7116
3-25793195	3	25793195	G	A	-0.260376	0.08503	0.00353234	5.6458
3-25793904	3	25793904	G	T	0.285711	0.0825279	0.00110737	6.80576
3-25794860	3	25794860	G	T	0.486885	0.152624	0.002457	6.00881
3-25844841	3	25844841	T	C	0.495657	0.173398	0.00619108	5.08465
3-25846765	3	25846765	GA	G	-0.378951	0.132036	0.00600045	5.11592
3-25847479	3	25847479	C	CG	0.448021	0.140672	0.00249407	5.99384
3-25847853	3	25847853	C	T	0.478578	0.165654	0.00569948	5.16738
3-25848241	3	25848241	C	T	0.34521	0.11668	0.00471109	5.35784
3-25848442	3	25848442	G	A	0.594049	0.208474	0.00634302	5.0604
3-25851989	3	25851989	A	C	0.423303	0.129929	0.00202019	6.20456
3-25852418	3	25852418	T	A	0.47398	0.162625	0.00531619	5.237
3-25854964	3	25854964	C	CT	0.44207	0.112145	0.000251674	8.28738
3-25855025	3	25855025	C	T	0.419146	0.139802	0.00422343	5.46711
3-25862678	3	25862678	C	G	0.57945	0.155664	0.000501104	7.5987
3-25869432	3	25869432	T	C	0.638919	0.199182	0.00233567	6.05946
3-25881502	3	25881502	C	T	0.316241	0.106233	0.00447987	5.40816
3-25893147	3	25893147	G	T	0.478735	0.155302	0.00333508	5.70326
3-25898985	3	25898985	G	A	-0.287427	0.0913501	0.00278356	5.88402
3-25907105	3	25907105	T	G	-0.316039	0.0962205	0.00187	6.28182
3-25909394	3	25909394	A	T	0.377858	0.122992	0.00343408	5.67401
3-25910019	3	25910019	G	T	0.36247	0.125319	0.00564746	5.17655
3-25912596	3	25912596	G	T	0.443773	0.136952	0.00212585	6.15358
3-25913122	3	25913122	A	G	-0.523798	0.183716	0.00631553	5.06474
3-25928633	3	25928633	G	T	0.497788	0.158743	0.0028689	5.85383
3-25932678	3	25932678	GCATGCGATTGGGGCCTCTGTC	G	-0.630325	0.213644	0.00481945	5.33509
3-25940335	3	25940335	C	CA	0.349492	0.12036	0.00547576	5.20742
3-25940341	3	25940341	A	G	0.344025	0.115569	0.00448075	5.40797
3-25942827	3	25942827	G	T	0.438153	0.137255	0.00244174	6.01504
3-25943913	3	25943913	C	T	0.512714	0.163489	0.00286682	5.85455
3-25948681	3	25948681	T	C	0.487729	0.162864	0.00426385	5.45758
3-25961419	3	25961419	A	G	0.27607	0.0938983	0.00495717	5.30692
3-25962063	3	25962063	T	A	0.45278	0.157558	0.00594096	5.12588
3-25963130	3	25963130	T	C	0.385084	0.132883	0.00556315	5.19159
3-25963847	3	25963847	A	G	-0.461085	0.103166	4.51103e-05	10.0064
3-25965310	3	25965310	G	A	0.401916	0.134231	0.00426957	5.45624
3-25982022	3	25982022	T	A	0.42432	0.142781	0.00454257	5.39426
3-25982672	3	25982672	G	A	-0.25511	0.0867678	0.0049565	5.30705
3-25983718	3	25983718	C	T	0.514768	0.15288	0.00146787	6.52394
3-25991027	3	25991027	C	T	0.511471	0.153714	0.00164971	6.40715
3-25993142	3	25993142	C	T	0.591739	0.156219	0.000408843	7.80218
3-26003299	3	26003299	A	G	0.427976	0.139053	0.0033806	5.6897
3-26003426	3	26003426	A	G	0.480416	0.158957	0.00394907	5.53428
3-26003606	3	26003606	T	A	0.453479	0.151159	0.00420156	5.4723
3-26006739	3	26006739	T	G	-0.419454	0.138319	0.00383816	5.56276
3-26012010	3	26012010	T	A	0.490454	0.156784	0.00293154	5.83223
3-26012011	3	26012011	C	A	0.490454	0.156784	0.00293154	5.83223
3-26016385	3	26016385	T	C	0.471558	0.166346	0.0065993	5.02079
3-26021296	3	26021296	G	T	0.412296	0.136564	0.00398462	5.52531
3-26023626	3	26023626	A	G	0.402545	0.117416	0.00122423	6.70544
3-26023712	3	26023712	T	C	-0.518017	0.180006	0.0058762	5.13685
3-26023865	3	26023865	C	G	0.245525	0.0823587	0.00442684	5.42007
3-26027587	3	26027587	T	G	0.501337	0.148802	0.0014591	6.52994
3-26028036	3	26028036	G	C	0.324013	0.0844257	0.000349647	7.95859
3-26028079	3	26028079	T	A	0.257249	0.0833395	0.00329628	5.71496
3-26028100	3	26028100	C	T	0.297679	0.0881557	0.00142679	6.55233
3-26028629	3	26028629	T	C	0.248375	0.0870797	0.0062959	5.06786
3-26028654	3	26028654	T	C	0.288689	0.0903979	0.00243278	6.01872
3-26029094	3	26029094	G	A	-0.317104	0.103186	0.00342528	5.67657
3-26034287	3	26034287	A	G	0.459117	0.125465	0.000608748	7.40411
3-26035228	3	26035228	T	C	-0.287469	0.0997777	0.00582352	5.14585
3-26035390	3	26035390	C	T	0.320974	0.0812999	0.000246877	8.30662
3-26035483	3	26035483	T	A	-0.336642	0.0974248	0.00112941	6.78606
3-26035738	3	26035738	A	T	0.260984	0.0872898	0.00432157	5.44414
3-26038442	3	26038442	C	G	0.421814	0.115398	0.00061636	7.39168
3-26039379	3	26039379	G	A	0.549656	0.160608	0.00124638	6.68751
3-26039423	3	26039423	T	C	0.513144	0.165618	0.00319007	5.74771
3-26048400	3	26048400	A	T	0.535122	0.154343	0.0010906	6.82103
3-26069120	3	26069120	G	A	0.317206	0.106313	0.00439604	5.42705
3-26076111	3	26076111	T	C	0.387461	0.127829	0.00385339	5.5588
3-26081043	3	26081043	G	A	0.457283	0.142725	0.0023611	6.04863
3-26086430	3	26086430	G	A	0.293469	0.0958936	0.00355039	5.6407
3-26090714	3	26090714	TA	T	0.366228	0.115417	0.00257954	5.96014
3-26092155	3	26092155	CTGTT	C	0.460595	0.162216	0.00651839	5.03313
3-26096064	3	26096064	G	T	0.366325	0.110826	0.00175942	6.34277
3-26114326	3	26114326	G	C	-0.269875	0.0941389	0.0060539	5.10705
3-26114386	3	26114386	G	T	0.281135	0.096174	0.00519232	5.26058
3-26123529	3	26123529	G	A	0.316162	0.10072	0.00284278	5.86297
3-26129226	3	26129226	A	T	0.405882	0.128144	0.00262187	5.94387
3-26134292	3	26134292	A	C	-0.37849	0.122589	0.00328967	5.71697
3-26146566	3	26146566	A	G	0.342404	0.116292	0.00489978	5.31857
3-26149668	3	26149668	A	C	0.504175	0.154275	0.0019619	6.23384
3-26150407	3	26150407	G	A	0.430373	0.142797	0.00404283	5.51081
3-26150474	3	26150474	C	T	0.346266	0.12221	0.00662493	5.01692
3-26161110	3	26161110	C	G	0.346004	0.120184	0.00585725	5.14008
3-26161155	3	26161155	A	G	0.447713	0.143412	0.00298483	5.81421
3-26161156	3	26161156	C	T	0.409837	0.140374	0.00524333	5.2508
3-26162718	3	26162718	A	T	-0.334214	0.11267	0.00461225	5.37904
3-26162843	3	26162843	T	C	-0.266703	0.0842531	0.0026362	5.93841
3-26162895	3	26162895	C	T	0.328893	0.101786	0.00218265	6.12722
3-26163163	3	26163163	C	T	-0.351746	0.0880669	0.000213188	8.45334
3-26165199	3	26165199	T	C	0.295599	0.103508	0.00623625	5.07738
3-26165316	3	26165316	A	G	0.382281	0.115163	0.00168855	6.38388
3-26165785	3	26165785	A	ACCGGTTTCATCC	0.299276	0.105422	0.00652805	5.03165
3-26165905	3	26165905	G	A	0.285164	0.0949993	0.00418137	5.47712
3-26167409	3	26167409	A	G	-0.24898	0.0851463	0.00517878	5.26319
3-26170166	3	26170166	C	T	0.539359	0.167063	0.00220001	6.11929
3-26170277	3	26170277	G	A	0.512467	0.162922	0.00279109	5.88132
3-26182798	3	26182798	C	A	0.411969	0.12401	0.00167578	6.39147
3-26183933	3	26183933	A	T	0.509631	0.166139	0.00347988	5.66076
3-26183988	3	26183988	C	T	0.484443	0.164882	0.00498419	5.30148
3-26207275	3	26207275	A	G	0.327257	0.103515	0.00266689	5.92684
3-26207280	3	26207280	C	A	0.308438	0.106247	0.00548625	5.20551
3-26207551	3	26207551	A	G	0.330012	0.110083	0.00422685	5.4663
3-26210666	3	26210666	A	G	-0.688847	0.209017	0.00181035	6.31423
3-26217224	3	26217224	C	T	0.34371	0.116548	0.00483642	5.33158
3-26217346	3	26217346	C	T	0.629198	0.216442	0.00542711	5.21635
3-26219730	3	26219730	A	G	0.333649	0.109088	0.00356869	5.63556
3-26219936	3	26219936	C	T	0.516274	0.165277	0.00296944	5.81938
3-26219981	3	26219981	C	T	0.543312	0.157936	0.00118232	6.74028
3-26220585	3	26220585	A	C	0.460801	0.152717	0.0040039	5.52049
3-26220586	3	26220586	T	G	0.460801	0.152717	0.0040039	5.52049
3-26221396	3	26221396	C	T	0.323934	0.102369	0.00264466	5.93521
3-26221475	3	26221475	G	A	0.454758	0.154813	0.00499312	5.29969
3-26225664	3	26225664	T	C	0.454914	0.158462	0.0059881	5.11798
3-26242335	3	26242335	A	AT	0.270951	0.0894593	0.00387854	5.5523
3-26246996	3	26246996	G	T	0.343823	0.12117	0.00655108	5.02813
3-26255681	3	26255681	C	G	0.394846	0.135131	0.00520999	5.25718
3-26257555	3	26257555	GCA	G	0.486436	0.161537	0.00407177	5.50368
3-26257558	3	26257558	GTCTCCGCTCCAATTCATACCAAAGGT	G	0.493269	0.157665	0.00292843	5.83329
3-26262487	3	26262487	CTAAGGATCCT	C	0.435269	0.136002	0.00238491	6.03859
3-26264617	3	26264617	C	T	0.365101	0.108384	0.00146157	6.52824
3-26265013	3	26265013	A	C	0.478388	0.159903	0.00429906	5.44936
3-26268842	3	26268842	T	A	0.409595	0.13685	0.00428381	5.45291
3-26268918	3	26268918	TCATTGTTGTGTTCTTCAAAC	T	0.301238	0.104079	0.00561796	5.18179
3-26276152	3	26276152	T	A	0.483753	0.135405	0.000793342	7.13926
3-26276202	3	26276202	G	T	0.426082	0.127361	0.00156448	6.4602
3-26279802	3	26279802	T	C	0.324614	0.108662	0.00435156	5.43722
3-26279886	3	26279886	A	T	0.335395	0.0932163	0.00073435	7.21652
3-26287601	3	26287601	G	T	0.502249	0.133358	0.000437451	7.73455
3-26295905	3	26295905	CAAGTA	C	0.304569	0.102736	0.00463423	5.37428
3-26295911	3	26295911	CA	C	0.319563	0.103962	0.00341831	5.67861
3-26296963	3	26296963	C	T	0.372873	0.11125	0.00153632	6.47837
3-26302466	3	26302466	T	A	0.430542	0.129998	0.00172626	6.3618
3-26302491	3	26302491	A	T	0.424951	0.12637	0.00148695	6.51103
3-26302635	3	26302635	T	A	0.318454	0.112568	0.00670301	5.0052
3-26302893	3	26302893	A	G	-0.282607	0.0875222	0.00219684	6.12073
3-26303031	3	26303031	A	G	0.425589	0.114383	0.000503722	7.59349
3-26303033	3	26303033	G	A	0.425589	0.114383	0.000503722	7.59349
3-26303272	3	26303272	C	T	0.319489	0.098884	0.00218436	6.12643
3-26314138	3	26314138	TG	T	-0.608617	0.207989	0.00514966	5.26882
3-26314148	3	26314148	A	G	-0.608617	0.207989	0.00514966	5.26882
3-26315132	3	26315132	G	T	-0.478547	0.167859	0.00631951	5.06411
3-26328612	3	26328612	C	T	0.382006	0.100905	0.000411506	7.79569
3-26329395	3	26329395	GCT	G	0.323768	0.0981799	0.0017995	6.32025
3-26329399	3	26329399	T	TCA	0.323768	0.0981799	0.0017995	6.32025
3-26330087	3	26330087	C	T	0.320053	0.102884	0.00307968	5.78293
3-26333164	3	26333164	C	A	0.25949	0.089447	0.00551587	5.20013
3-26333165	3	26333165	T	G	0.25949	0.089447	0.00551587	5.20013
3-26333634	3	26333634	C	T	0.27246	0.0907182	0.0041626	5.48162
3-26333874	3	26333874	A	G	0.286583	0.0970373	0.00478025	5.34326
3-26334686	3	26334686	C	T	0.381571	0.100625	0.000403596	7.8151
3-26338546	3	26338546	G	T	0.390913	0.0986094	0.000234452	8.35826
3-26342163	3	26342163	G	GCATCGCTTTA	0.266245	0.0889372	0.00427659	5.4546
3-26344373	3	26344373	A	G	-0.42659	0.123205	0.00110592	6.80707
3-26344377	3	26344377	A	G	-0.487733	0.14347	0.00133365	6.61984
3-26347728	3	26347728	A	G	0.344061	0.115794	0.00454907	5.39283
3-26351351	3	26351351	G	A	0.35145	0.116001	0.0038681	5.55499
3-26352664	3	26352664	C	T	0.349388	0.121284	0.00582909	5.14489
3-26353057	3	26353057	C	G	0.377131	0.126753	0.0044988	5.40394
3-26353060	3	26353060	G	C	0.377131	0.126753	0.0044988	5.40394
3-26364302	3	26364302	G	A	0.367036	0.124403	0.00481922	5.33514
3-26377021	3	26377021	C	T	-0.314591	0.096804	0.00206865	6.18086
3-26377036	3	26377036	C	G	0.468623	0.159603	0.00501073	5.29617
3-26377046	3	26377046	T	C	-0.361767	0.101681	0.000829654	7.0945
3-26377141	3	26377141	C	T	0.534347	0.165081	0.00214728	6.14355
3-26379487	3	26379487	G	C	-0.455646	0.139079	0.00191608	6.25747
3-26380164	3	26380164	A	G	0.48876	0.170614	0.00608793	5.10145
3-26393227	3	26393227	T	G	-0.250546	0.0878853	0.00632049	5.06396
3-26393365	3	26393365	CAGCAAA	C	0.303129	0.0915684	0.00173393	6.35737
3-26394924	3	26394924	G	A	0.334209	0.118007	0.00664734	5.01354
3-26396424	3	26396424	TCTGG	T	-0.299893	0.104005	0.00578662	5.15221
3-26396564	3	26396564	T	C	0.428414	0.122324	0.00098128	6.92665
3-26397260	3	26397260	G	A	-0.465855	0.153393	0.00379041	5.57528
3-26397562	3	26397562	G	A	0.427843	0.113783	0.000445724	7.71581
3-26399780	3	26399780	G	A	0.260767	0.0910813	0.00611584	5.09687
3-26406439	3	26406439	G	A	0.407288	0.117775	0.00112008	6.79435
3-26406524	3	26406524	GGAAAATGGCACTTTCGGCATTTAGCC	G	0.4008	0.128496	0.00300781	5.80654
3-26406565	3	26406565	C	T	0.348037	0.118085	0.00485954	5.32681
3-26409233	3	26409233	G	T	-0.400645	0.136892	0.00514227	5.27026
3-26409299	3	26409299	T	C	0.570794	0.156783	0.000644647	7.34681
3-26409410	3	26409410	A	G	0.376459	0.123106	0.00357373	5.63414
3-26409431	3	26409431	C	T	0.346403	0.122271	0.00662999	5.01615
3-26411687	3	26411687	T	C	0.332676	0.111259	0.00431877	5.44478
3-26413569	3	26413569	T	A	0.438704	0.14097	0.0030691	5.78637
3-26417085	3	26417085	C	T	0.467584	0.129582	0.000711508	7.24812
3-26421305	3	26421305	G	C	0.344789	0.0979869	0.000933909	6.97613
3-26421523	3	26421523	T	TA	0.490306	0.170274	0.00584857	5.14156
3-26423470	3	26423470	G	C	0.287105	0.0963346	0.00443752	5.41766
3-26425952	3	26425952	TCTTAATCCTTCCATTGGGGCTACCCCGCACAGCAAGGTTAAGTGCCTGTTTTGTCTAGGGAGCTAAAAAACACCCCCAAACAGTTATAC	T	0.482043	0.140926	0.0012531	6.68213
3-26428275	3	26428275	A	C	-0.628173	0.215895	0.00538837	5.22351
3-26432332	3	26432332	G	C	0.370313	0.129866	0.00630899	5.06578
3-26443142	3	26443142	G	A	0.373089	0.130978	0.00636053	5.05764
3-26451513	3	26451513	T	C	0.349882	0.105261	0.00166654	6.39701
3-26451516	3	26451516	A	G	-0.308478	0.0823702	0.000467206	7.66874
3-26459174	3	26459174	CAT	C	0.430687	0.119502	0.000721058	7.23479
3-26461075	3	26461075	A	T	0.405405	0.137663	0.00489201	5.32015
3-26465980	3	26465980	G	C	0.360284	0.117845	0.00358112	5.63208
3-26467461	3	26467461	A	G	0.474924	0.153778	0.00328126	5.71953
3-26467463	3	26467463	A	G	0.487449	0.152844	0.00246328	6.00626
3-26468233	3	26468233	C	G	0.381475	0.129333	0.00482992	5.33293
3-26468236	3	26468236	G	A	0.381475	0.129333	0.00482992	5.33293
3-26468255	3	26468255	C	A	0.405573	0.12715	0.00245954	6.00778
3-26468256	3	26468256	C	T	0.405573	0.12715	0.00245954	6.00778
3-26473960	3	26473960	A	AGAT	0.337155	0.117755	0.00611279	5.09737
3-26475348	3	26475348	C	T	0.398926	0.125396	0.00251948	5.9837
3-26479366	3	26479366	G	T	0.518277	0.162287	0.00243245	6.01886
3-26479475	3	26479475	C	T	0.25986	0.09104	0.00626076	5.07345
3-26482938	3	26482938	A	G	0.529191	0.150002	0.000908418	7.00381
3-26486524	3	26486524	C	A	0.474171	0.166548	0.00638507	5.05379
3-26505965	3	26505965	A	T	0.57491	0.140269	0.000152392	8.78905
3-26515476	3	26515476	C	T	0.498141	0.161399	0.00329965	5.71394
3-26515478	3	26515478	T	C	0.498141	0.161399	0.00329965	5.71394
3-26517641	3	26517641	T	TA	0.385245	0.102235	0.000434668	7.74093
3-26517642	3	26517642	AG	A	0.545915	0.138144	0.000243956	8.31852
3-26517803	3	26517803	C	A	0.396627	0.129867	0.0036133	5.62313
3-26524303	3	26524303	AG	A	-0.318581	0.0995677	0.00239052	6.03624
3-26535592	3	26535592	CA	C	0.446438	0.144728	0.00331568	5.70909
3-26537028	3	26537028	C	A	0.349161	0.106817	0.00195762	6.23603
3-26537032	3	26537032	A	T	0.320371	0.10832	0.00472383	5.35514
3-26543214	3	26543214	AGC	A	0.474426	0.163046	0.00538614	5.22393
3-26543632	3	26543632	A	T	0.452672	0.118364	0.000364713	7.9164
3-26543666	3	26543666	T	C	0.51164	0.163196	0.00287451	5.85187
3-26545894	3	26545894	C	G	0.437923	0.14014	0.00295925	5.82282
3-26561500	3	26561500	G	A	0.529544	0.161847	0.00194015	6.24499
3-26566072	3	26566072	C	A	0.491226	0.160875	0.00361962	5.62139
3-26574719	3	26574719	A	C	0.262784	0.0912744	0.0058558	5.14032
3-26574924	3	26574924	A	C	0.459186	0.149608	0.00346276	5.66569
3-26578016	3	26578016	A	G	-0.409441	0.140403	0.00529268	5.24143
3-26578818	3	26578818	G	C	0.505141	0.153021	0.00178167	6.3302
3-26582868	3	26582868	G	A	0.520464	0.155964	0.00160363	6.43548
3-26589239	3	26589239	T	C	0.32594	0.103026	0.00264991	5.93323
3-26592551	3	26592551	A	C	0.447975	0.146312	0.00353625	5.64469
3-26592918	3	26592918	AC	A	0.291217	0.0999127	0.00531404	5.2374
3-26593513	3	26593513	G	T	0.427535	0.146689	0.00531605	5.23702
3-26593528	3	26593528	C	A	0.461204	0.141613	0.0020269	6.20125
3-26593583	3	26593583	G	A	0.479231	0.143055	0.00154396	6.4734
3-26594763	3	26594763	A	T	0.482498	0.165236	0.00523706	5.252
3-26594871	3	26594871	AAAT	A	-0.367001	0.125549	0.00519259	5.26052
3-26607879	3	26607879	C	A	0.434546	0.142864	0.00374102	5.5884
3-26608217	3	26608217	C	A	0.413728	0.139431	0.00460025	5.38164
3-26645544	3	26645544	A	G	0.269635	0.0912655	0.00476614	5.34622
3-26654521	3	26654521	G	T	0.325434	0.11469	0.00655153	5.02806
3-26654522	3	26654522	G	A	0.325434	0.11469	0.00655153	5.02806
3-26654533	3	26654533	GCGGGGCTCAAATTTCGACCATA	G	0.378704	0.1298	0.0052724	5.24527
3-26660621	3	26660621	CTCT	C	0.5172	0.158713	0.00201573	6.20677
3-26660629	3	26660629	T	C	0.5172	0.158713	0.00201573	6.20677
3-26660632	3	26660632	T	C	0.5172	0.158713	0.00201573	6.20677
3-26660670	3	26660670	T	G	0.512394	0.175744	0.00530171	5.23973
3-26661851	3	26661851	C	T	0.328081	0.114567	0.00610506	5.09864
3-26668238	3	26668238	A	AAGACCTGTGGGAGGATTCC	-0.381344	0.111985	0.00131105	6.63692
3-26694805	3	26694805	C	T	-0.280907	0.0890079	0.00270885	5.91123
3-26694806	3	26694806	A	G	-0.280907	0.0890079	0.00270885	5.91123
3-26694813	3	26694813	T	C	-0.280907	0.0890079	0.00270885	5.91123
3-26694814	3	26694814	G	A	-0.280907	0.0890079	0.00270885	5.91123
3-26694821	3	26694821	C	T	-0.280907	0.0890079	0.00270885	5.91123
3-26694822	3	26694822	A	G	-0.280907	0.0890079	0.00270885	5.91123
3-26696104	3	26696104	G	A	-0.348289	0.119145	0.00519173	5.26069
3-26706229	3	26706229	C	T	0.324066	0.105297	0.00338197	5.6893
3-26707681	3	26707681	G	A	0.489375	0.147282	0.00167263	6.39336
3-26707936	3	26707936	A	G	0.270401	0.0941357	0.0059614	5.12245
3-26712411	3	26712411	A	T	0.520373	0.161217	0.00220449	6.11726
3-26712533	3	26712533	A	C	0.46847	0.159902	0.00510016	5.27848
3-26712953	3	26712953	T	G	0.348477	0.122515	0.00643162	5.04653
3-26715972	3	26715972	G	A	0.385831	0.13417	0.00590946	5.1312
3-26717291	3	26717291	C	G	0.43052	0.150695	0.00621772	5.08035
3-26724571	3	26724571	C	A	-0.601591	0.187713	0.00235505	6.0512
3-26725928	3	26725928	C	T	0.403077	0.139914	0.00582679	5.14529
3-26726142	3	26726142	C	G	0.564507	0.163163	0.00111479	6.79909
3-26726711	3	26726711	G	T	0.492047	0.151277	0.00205163	6.18912
3-26726712	3	26726712	C	T	0.492047	0.151277	0.00205163	6.18912
3-26732526	3	26732526	G	A	0.341029	0.107378	0.00255835	5.96839
3-26732532	3	26732532	AC	A	0.353793	0.107885	0.00189841	6.26674
3-26732587	3	26732587	G	A	0.312402	0.100879	0.00320431	5.74326
3-26734328	3	26734328	A	G	-0.449932	0.154107	0.00524353	5.25076
3-26734340	3	26734340	C	T	-0.500802	0.163205	0.00346962	5.66371
3-26739192	3	26739192	A	T	-0.418336	0.13167	0.0025498	5.97174
3-26739196	3	26739196	A	G	-0.418336	0.13167	0.0025498	5.97174
3-26745063	3	26745063	T	C	-0.290944	0.0922381	0.00272203	5.90638
3-26752858	3	26752858	C	T	-0.400013	0.136416	0.00506424	5.28555
3-26755169	3	26755169	AG	A	-0.348462	0.108048	0.00222177	6.10945
3-26763577	3	26763577	G	A	0.564538	0.166434	0.00136395	6.59737
3-26795762	3	26795762	G	A	0.501336	0.159223	0.00276609	5.89032
3-26803130	3	26803130	C	G	0.315136	0.109213	0.00575396	5.15787
3-26803133	3	26803133	T	A	0.315136	0.109213	0.00575396	5.15787
3-26804562	3	26804562	G	C	0.433334	0.137891	0.00281422	5.87307
3-26805647	3	26805647	A	C	-0.358914	0.0985018	0.000638609	7.35622
3-26806373	3	26806373	G	T	-0.27206	0.0897862	0.00386413	5.55602
3-26835878	3	26835878	C	T	0.422392	0.113849	0.000520552	7.56062
3-26836091	3	26836091	T	A	0.481114	0.164149	0.00508292	5.28187
3-26836110	3	26836110	G	A	0.539458	0.140664	0.000352692	7.94992
3-26840026	3	26840026	T	TG	0.466639	0.141109	0.00175159	6.34723
3-26848645	3	26848645	G	A	0.342922	0.121191	0.00669233	5.00679
3-26848690	3	26848690	C	A	0.662851	0.152197	6.58946e-05	9.62745
3-26922045	3	26922045	A	G	0.325825	0.104242	0.00295282	5.82499
3-26935687	3	26935687	A	T	0.332563	0.11457	0.00549104	5.20464
3-26939726	3	26939726	G	T	-0.649614	0.200788	0.00215695	6.13906
3-26960874	3	26960874	G	A	0.5767	0.17083	0.00143047	6.54975
3-26962641	3	26962641	G	A	0.475841	0.167239	0.00641591	5.04897
3-26964882	3	26964882	G	A	0.356078	0.116698	0.00364197	5.61523
3-26974647	3	26974647	G	A	0.473008	0.165656	0.00624358	5.0762
3-26975539	3	26975539	T	TA	0.502995	0.171256	0.00499826	5.29867
3-26975657	3	26975657	CCA	C	0.518146	0.151853	0.00128472	6.65721
3-26980387	3	26980387	A	G	-0.441956	0.151118	0.00517271	5.26436
3-26984498	3	26984498	A	G	-0.277093	0.0895317	0.00322132	5.73796
3-26984541	3	26984541	C	A	-0.279213	0.0969885	0.00585941	5.13971
3-26988567	3	26988567	TA	T	0.468003	0.163287	0.00606439	5.10532
3-26988753	3	26988753	C	A	0.53555	0.163308	0.00189821	6.26684
3-26988795	3	26988795	C	A	0.46212	0.156017	0.00466761	5.36711
3-26988856	3	26988856	CAAGAGGT	C	0.501678	0.16407	0.00357683	5.63328
3-26988890	3	26988890	T	TG	0.470288	0.162348	0.00558021	5.18853
3-26992323	3	26992323	T	G	0.539514	0.16371	0.00181092	6.31392
3-27003421	3	27003421	G	A	0.417904	0.141002	0.00464408	5.37216
3-27003422	3	27003422	G	A	0.417904	0.141002	0.00464408	5.37216
3-27013542	3	27013542	G	C	-0.322663	0.0979555	0.0018192	6.30936
3-27062452	3	27062452	G	A	0.592032	0.201665	0.00501716	5.29489
3-27075607	3	27075607	T	C	-0.568538	0.19724	0.00580187	5.14957
3-27088654	3	27088654	A	T	0.513752	0.167845	0.0035453	5.64213
3-27114991	3	27114991	G	A	-0.4645	0.158883	0.00518738	5.26153
3-27117319	3	27117319	G	A	-0.280705	0.0957205	0.00506099	5.28619
3-27136225	3	27136225	CCCGCCT	C	0.400718	0.139083	0.00582249	5.14603
3-27138012	3	27138012	C	T	0.498294	0.140069	0.000830656	7.09329
3-27211794	3	27211794	C	T	-0.39971	0.13479	0.00462362	5.37658
3-27231852	3	27231852	A	G	-0.305276	0.0984184	0.0031591	5.75747
3-27241406	3	27241406	G	C	-0.310808	0.106253	0.00516434	5.26598
3-27262091	3	27262091	G	T	0.368286	0.122006	0.0039902	5.52391
3-27262095	3	27262095	A	C	0.368286	0.122006	0.0039902	5.52391
3-27285431	3	27285431	A	C	0.301557	0.104938	0.0059418	5.12574
3-27295456	3	27295456	G	A	0.464727	0.155606	0.0043611	5.43503
3-27346286	3	27346286	G	A	0.3261	0.105212	0.00318013	5.75083
3-27386082	3	27386082	G	A	0.475856	0.153194	0.00311996	5.76994
3-27389418	3	27389418	C	G	0.288397	0.0925623	0.00303734	5.79677
3-27389698	3	27389698	A	T	-0.387911	0.124921	0.00312856	5.76718
3-27390314	3	27390314	C	A	0.313883	0.101546	0.00325675	5.72702
3-27394756	3	27394756	T	TAA	0.380897	0.10385	0.000593156	7.43005
3-27429169	3	27429169	C	T	-0.290613	0.0940114	0.00325477	5.72763
3-27432160	3	27432160	T	C	-0.467814	0.142946	0.00193568	6.2473
3-27432161	3	27432161	C	A	-0.467814	0.142946	0.00193568	6.2473
3-27432434	3	27432434	A	G	-0.350438	0.118845	0.00484141	5.33055
3-27438006	3	27438006	TC	T	-0.265003	0.0920127	0.00583968	5.14308
3-27465586	3	27465586	A	C	0.323667	0.112158	0.00574924	5.15869
3-27466854	3	27466854	G	A	0.412859	0.128417	0.00228728	6.08039
3-27470531	3	27470531	T	C	0.304875	0.107553	0.006602	5.02038
3-27486080	3	27486080	G	T	-0.458658	0.150941	0.00377275	5.57995
3-27489230	3	27489230	C	T	0.365016	0.116156	0.00281524	5.87271
3-27489287	3	27489287	C	T	-0.438155	0.147986	0.00468303	5.36381
3-27525201	3	27525201	A	C	0.354166	0.123941	0.00620714	5.08205
3-27541628	3	27541628	C	T	0.434603	0.151243	0.00594385	5.1254
3-27596111	3	27596111	T	C	0.392078	0.135626	0.00567071	5.17244
3-27602994	3	27602994	C	T	0.361539	0.122804	0.00490396	5.31771
3-27603692	3	27603692	T	C	-0.355081	0.12527	0.00660424	5.02004
3-27613874	3	27613874	G	A	0.405236	0.138125	0.00504308	5.28974
3-27624842	3	27624842	C	T	0.28787	0.100877	0.00627224	5.07162
3-27625069	3	27625069	G	A	0.312222	0.100562	0.00313279	5.76583
3-27626586	3	27626586	C	T	0.321712	0.107381	0.00424884	5.46111
3-27641600	3	27641600	AG	A	0.505547	0.15686	0.00223557	6.10326
3-27651450	3	27651450	GAAGTC	G	0.397041	0.117502	0.00141718	6.55909
3-27654861	3	27654861	GA	G	0.421872	0.148586	0.00652111	5.03271
3-27705643	3	27705643	T	C	0.353319	0.117161	0.0040226	5.51583
3-27751119	3	27751119	A	G	0.382427	0.12818	0.00439815	5.42657
3-27752006	3	27752006	G	C	0.397405	0.132364	0.00417435	5.4788
3-27756885	3	27756885	C	T	0.404819	0.132673	0.00364215	5.61518
3-27793630	3	27793630	A	G	0.35764	0.114893	0.00306243	5.78855
3-27803480	3	27803480	G	A	0.257408	0.090073	0.00620308	5.08271
3-27868243	3	27868243	G	A	0.313828	0.107191	0.00512785	5.27307
3-27882923	3	27882923	T	A	0.360259	0.10347	0.00104362	6.86506
3-27885808	3	27885808	T	C	0.330985	0.114267	0.0055832	5.18799
3-27885957	3	27885957	C	T	0.502588	0.164632	0.00362637	5.61952
3-27890457	3	27890457	A	AT	-0.318385	0.107998	0.00484997	5.32878
3-27918481	3	27918481	G	T	0.276892	0.090218	0.00346383	5.66538
3-27918978	3	27918978	AG	A	0.348172	0.111838	0.00305916	5.78962
3-27920558	3	27920558	C	G	0.432441	0.133966	0.00220311	6.11788
3-27920714	3	27920714	A	AT	0.538238	0.162042	0.00167807	6.39011
3-27921076	3	27921076	C	CT	0.447329	0.135347	0.00176125	6.34173
3-27921170	3	27921170	T	TA	0.522195	0.175878	0.00457723	5.38666
3-27921509	3	27921509	C	T	0.296186	0.0939402	0.00273251	5.90253
3-27921943	3	27921943	A	G	0.490801	0.166535	0.00486226	5.32625
3-27922229	3	27922229	C	T	0.366461	0.110756	0.00174249	6.35244
3-27922997	3	27922997	G	T	0.377134	0.100637	0.00046369	7.67629
3-27923238	3	27923238	G	A	0.523739	0.164206	0.00246095	6.00721
3-27923635	3	27923635	C	T	0.442803	0.118671	0.000487456	7.62631
3-27923640	3	27923640	C	T	0.442803	0.118671	0.000487456	7.62631
3-27924073	3	27924073	A	C	0.394031	0.103747	0.000396112	7.83381
3-27924563	3	27924563	T	C	0.385112	0.131369	0.00507503	5.28342
3-27924624	3	27924624	G	A	0.463551	0.155495	0.00442724	5.41998
3-27924637	3	27924637	A	T	0.601236	0.157573	0.000374904	7.88884
3-27924822	3	27924822	T	C	0.601236	0.157573	0.000374904	7.88884
3-27924938	3	27924938	C	T	0.4917	0.173567	0.00663302	5.0157
3-27924965	3	27924965	C	T	0.668044	0.157652	9.70488e-05	9.2403
3-27935202	3	27935202	A	G	0.579232	0.147436	0.000262503	8.24525
3-27935377	3	27935377	T	G	0.575761	0.154345	0.000488956	7.62324
3-27941824	3	27941824	G	A	0.463928	0.133616	0.00107437	6.83602
[truncated: 45,217 more rows]
