# Supplementary material for: Development and validation of sex-associated markers using whole-genome re-sequencing in frog Quasipaa spinosa
Source: Front Genet. 2025 Jun 2;16:1596192. doi: 10.3389/fgene.2025.1596192 (PMC12171147; doi:10.3389/fgene.2025.1596192)
Supplement: Supplementary file 2 [file Table3.xlsx]

## Sheet: Sheet1
SNP	CHROM	POS	REF	ALT	Effect	SE	sex.GLM	#NAME?
3-7992561	3	7992561	G	C	-0.691124	0.173771	0.000234287	8.35896
3-8084509	3	8084509	A	T	-0.327167	0.0816489	0.000213234	8.45312
3-8705597	3	8705597	C	T	0.543564	0.120606	4.22279e-05	10.0724
3-9666275	3	9666275	T	C	-0.639412	0.161447	0.000246971	8.30624
3-9666279	3	9666279	A	T	-0.639412	0.161447	0.000246971	8.30624
3-9666286	3	9666286	C	T	-0.648249	0.163695	0.000247271	8.30502
3-11156269	3	11156269	C	G	-0.605161	0.138698	6.77458e-05	9.59975
3-13145311	3	13145311	T	A	0.318457	0.0772451	0.000147534	8.82145
3-13300528	3	13300528	A	G	0.384153	0.0979105	0.000277439	8.18991
3-13333463	3	13333463	A	G	0.342973	0.0804618	9.40043e-05	9.27217
3-13333471	3	13333471	A	C	0.345463	0.0828089	0.000126016	8.9791
3-13333798	3	13333798	T	C	-0.789152	0.195063	0.000188644	8.57565
3-13633887	3	13633887	AGTATCG	A	0.428459	0.109788	0.000296244	8.12433
3-14196098	3	14196098	C	T	0.474668	0.113748	0.000125549	8.98281
3-15785106	3	15785106	T	G	-0.324402	0.0831968	0.000299394	8.11375
3-16205162	3	16205162	G	A	0.399144	0.0978969	0.000170617	8.67609
3-16205167	3	16205167	G	A	0.399144	0.0978969	0.000170617	8.67609
3-16515774	3	16515774	G	A	0.418421	0.100815	0.000134987	8.91033
3-16545866	3	16545866	G	T	0.449662	0.114172	0.0002647	8.23691
3-16674711	3	16674711	C	A	0.441487	0.0958816	3.05546e-05	10.396
3-16765025	3	16765025	C	T	0.454502	0.115124	0.000256943	8.26666
3-16818241	3	16818241	C	G	0.427224	0.107691	0.00024187	8.32711
3-17158850	3	17158850	A	T	-0.489121	0.110948	5.83899e-05	9.74837
3-17443976	3	17443976	A	G	0.501309	0.124664	0.000203799	8.49838
3-17443999	3	17443999	A	ATG	0.501309	0.124664	0.000203799	8.49838
3-17953310	3	17953310	G	A	0.602276	0.140374	8.58504e-05	9.3629
3-17961034	3	17961034	C	T	0.592866	0.149657	0.000246198	8.30938
3-17967402	3	17967402	T	C	0.568295	0.144111	0.000260586	8.25258
3-18010110	3	18010110	C	A	0.57423	0.142017	0.000189998	8.56849
3-18056954	3	18056954	T	C	0.496374	0.115198	8.08751e-05	9.4226
3-18079536	3	18079536	C	T	0.465625	0.116968	0.000231666	8.37022
3-18129110	3	18129110	G	C	0.586965	0.144183	0.000174031	8.65628
3-18317028	3	18317028	G	A	0.569775	0.142864	0.000226267	8.39379
3-18330668	3	18330668	C	A	0.574472	0.139649	0.000151845	8.79265
3-18331262	3	18331262	G	T	0.49396	0.117209	0.000109869	9.11623
3-18410647	3	18410647	CTACGCCACA	C	-0.539331	0.13796	0.000290065	8.14541
3-18750061	3	18750061	G	A	0.518533	0.122749	0.000106381	9.14848
3-18783618	3	18783618	GACGGCA	G	0.464952	0.120337	0.000334483	8.00292
3-18805416	3	18805416	T	G	0.342983	0.0793765	7.77515e-05	9.46199
3-18836710	3	18836710	G	A	0.663795	0.119206	1.13585e-06	13.6881
3-18837024	3	18837024	TGTCCCA	T	0.548908	0.132556	0.000139146	8.87999
3-18843331	3	18843331	G	GT	0.469209	0.113206	0.000137469	8.89211
3-18855921	3	18855921	A	G	0.485236	0.120355	0.000197179	8.5314
3-18922641	3	18922641	A	G	0.476335	0.113703	0.000119123	9.03536
3-18926051	3	18926051	G	A	0.389301	0.0967791	0.000202966	8.50247
3-18926097	3	18926097	G	GT	0.405426	0.0929948	6.85275e-05	9.58828
3-18930284	3	18930284	T	G	0.366329	0.0947069	0.00033004	8.0163
3-18953180	3	18953180	G	T	0.54525	0.117801	2.82017e-05	10.4761
3-18967808	3	18967808	A	T	-0.664939	0.166715	0.000226098	8.39454
3-19530522	3	19530522	G	A	0.59432	0.136832	7.22605e-05	9.53523
3-19536860	3	19536860	C	T	0.607123	0.13377	3.80329e-05	10.1771
3-19542747	3	19542747	A	G	0.589256	0.145777	0.000190725	8.56468
3-19543261	3	19543261	C	T	0.589256	0.145777	0.000190725	8.56468
3-19548348	3	19548348	G	T	0.59592	0.140566	0.000101316	9.19726
3-19549476	3	19549476	C	A	0.589256	0.145777	0.000190725	8.56468
3-19549705	3	19549705	C	T	0.522043	0.126653	0.000147931	8.81876
3-19552437	3	19552437	G	A	0.59592	0.140566	0.000101316	9.19726
3-19553246	3	19553246	C	CG	0.59592	0.140566	0.000101316	9.19726
3-19553290	3	19553290	G	A	0.612534	0.133172	3.10592e-05	10.3796
3-19553511	3	19553511	G	A	0.577472	0.14357	0.000203196	8.50134
3-19554456	3	19554456	T	TC	0.59592	0.140566	0.000101316	9.19726
3-19558406	3	19558406	G	A	0.612534	0.133172	3.10592e-05	10.3796
3-19763472	3	19763472	C	T	-0.354275	0.0910125	0.000305657	8.09305
3-19810275	3	19810275	G	A	0.566987	0.143007	0.000243696	8.31959
3-19917134	3	19917134	T	C	0.313546	0.0810796	0.000330962	8.01351
3-19941583	3	19941583	T	C	0.397858	0.102279	0.00030822	8.0847
3-19941595	3	19941595	G	A	0.427137	0.0974115	6.31018e-05	9.67076
3-19941616	3	19941616	CTGCGTCTCCCACCTCCTGCAGA	C	0.43317	0.105795	0.000161477	8.73115
3-19959135	3	19959135	CACGCATG	C	0.40655	0.10241	0.000239825	8.3356
3-20088489	3	20088489	A	G	0.52685	0.123015	8.80279e-05	9.33786
3-20210403	3	20210403	A	AG	0.357136	0.087877	0.00017791	8.63423
3-20320649	3	20320649	C	A	0.503023	0.122891	0.000162101	8.72729
3-20336312	3	20336312	G	A	0.423849	0.108201	0.000282945	8.17026
3-20337259	3	20337259	G	C	0.51333	0.116653	5.99514e-05	9.72198
3-20356158	3	20356158	T	G	0.508952	0.130746	0.00030558	8.0933
3-20413999	3	20413999	C	T	-0.363716	0.0911954	0.000226219	8.394
3-20414000	3	20414000	A	G	-0.363716	0.0911954	0.000226219	8.394
3-20417854	3	20417854	G	A	0.489737	0.109708	4.86589e-05	9.93068
3-20424764	3	20424764	G	A	0.376229	0.0963144	0.000292855	8.13583
3-20441814	3	20441814	G	A	0.457987	0.102651	4.90453e-05	9.92277
3-20448062	3	20448062	C	T	0.412762	0.098646	0.00012106	9.01923
3-20450173	3	20450173	A	AG	0.572791	0.147898	0.000325088	8.03141
3-20451912	3	20451912	T	C	0.370605	0.0905365	0.000161997	8.72794
3-20452004	3	20452004	A	T	0.602375	0.134159	4.46564e-05	10.0165
3-20454625	3	20454625	C	A	0.395555	0.0981478	0.000198118	8.52665
3-20459597	3	20459597	G	T	0.612031	0.136726	4.67176e-05	9.97139
3-20461060	3	20461060	C	T	0.511999	0.124916	0.000159265	8.74494
3-20464190	3	20464190	G	A	0.592482	0.141038	0.000114764	9.07263
3-20472064	3	20472064	C	T	0.504654	0.126485	0.000225128	8.39884
3-20529452	3	20529452	C	T	0.52094	0.120245	7.49237e-05	9.49904
3-20578293	3	20578293	A	T	0.510798	0.128864	0.000244374	8.31681
3-20585107	3	20585107	G	T	0.568108	0.142009	0.000217656	8.43259
3-20602282	3	20602282	C	A	0.62757	0.159439	0.000266664	8.22952
3-20603987	3	20603987	G	A	0.445666	0.114584	0.000308715	8.08309
3-20625350	3	20625350	G	GT	0.577252	0.14911	0.000326671	8.02656
3-20635050	3	20635050	T	A	0.604705	0.145075	0.000127473	8.9676
3-20656477	3	20656477	C	T	0.606878	0.146654	0.000140393	8.87107
3-20656479	3	20656479	C	G	0.606878	0.146654	0.000140393	8.87107
3-20663509	3	20663509	G	C	0.59592	0.140566	0.000101316	9.19726
3-20663512	3	20663512	G	A	0.59592	0.140566	0.000101316	9.19726
3-20664446	3	20664446	A	C	0.575884	0.148304	0.000314832	8.06347
3-20676992	3	20676992	T	C	0.436149	0.103651	0.000112198	9.09525
3-20677387	3	20677387	G	T	0.470009	0.116236	0.000189889	8.56907
3-20682135	3	20682135	A	ATT	0.587138	0.148491	0.000252049	8.28589
3-20682137	3	20682137	CAA	C	0.587138	0.148491	0.000252049	8.28589
3-20683306	3	20683306	C	T	0.610846	0.14031	6.99122e-05	9.56827
3-20684634	3	20684634	T	G	0.500701	0.120422	0.000131789	8.93431
3-20689256	3	20689256	G	T	0.60188	0.141245	9.44056e-05	9.26791
3-20694060	3	20694060	G	A	0.50273	0.129693	0.000321634	8.0421
3-20713369	3	20713369	A	C	0.425563	0.0825215	4.71324e-06	12.2651
3-20713845	3	20713845	T	C	0.361708	0.0736812	1.09793e-05	11.4195
3-20722441	3	20722441	T	A	0.447444	0.0896713	8.3459e-06	11.6937
3-20735906	3	20735906	G	A	0.372593	0.0940625	0.000246488	8.3082
3-20753108	3	20753108	G	T	0.352436	0.0911779	0.000332799	8.00797
3-20756697	3	20756697	TG	T	0.408209	0.102043	0.000217754	8.43215
3-20757024	3	20757024	T	C	0.445476	0.114994	0.000324032	8.03467
3-20768352	3	20768352	G	A	0.43367	0.073699	3.76392e-07	14.7926
3-20773016	3	20773016	ACT	A	0.398941	0.101168	0.00026068	8.25222
3-20773089	3	20773089	G	T	0.549128	0.111438	1.03102e-05	11.4824
3-20782651	3	20782651	A	T	0.496459	0.116459	9.38823e-05	9.27347
3-20788861	3	20788861	C	CT	0.390826	0.0819792	1.77173e-05	10.941
3-20847133	3	20847133	T	G	0.618674	0.138764	4.95531e-05	9.91247
3-20847163	3	20847163	A	G	0.531759	0.137444	0.000329138	8.01903
3-20847240	3	20847240	C	G	0.46321	0.0745363	1.17789e-07	15.9544
3-20847252	3	20847252	C	T	0.604259	0.131491	3.14893e-05	10.3659
3-20852400	3	20852400	G	C	0.462362	0.111127	0.00013061	8.94329
3-20854310	3	20854310	C	T	0.471908	0.113799	0.000136531	8.89896
3-20890522	3	20890522	G	A	0.539691	0.136171	0.00024478	8.31515
3-20895048	3	20895048	C	A	0.598744	0.149988	0.000223632	8.40551
3-20900143	3	20900143	T	A	0.601199	0.145928	0.000148884	8.81234
3-20903783	3	20903783	CTTCAATGTA	C	0.56633	0.113672	8.56671e-06	11.6676
3-20935506	3	20935506	T	C	0.611827	0.13596	4.31998e-05	10.0497
3-20964755	3	20964755	C	A	0.604825	0.142056	9.55079e-05	9.2563
3-20967078	3	20967078	G	A	0.575532	0.143585	0.000212349	8.45728
3-20968016	3	20968016	G	A	0.580631	0.149259	0.000308071	8.08518
3-20968878	3	20968878	C	T	0.502446	0.120457	0.000126284	8.97698
3-20968983	3	20968983	C	T	0.472439	0.118121	0.000218267	8.42979
3-20969293	3	20969293	G	A	0.526995	0.12975	0.0001793	8.62645
3-20969298	3	20969298	AAG	A	0.513879	0.128997	0.000229573	8.37929
3-20977963	3	20977963	C	A	0.404279	0.100204	0.000195404	8.54044
3-20977984	3	20977984	G	A	0.528806	0.119043	5.22867e-05	9.85877
3-20985054	3	20985054	G	A	-0.449063	0.100159	4.56254e-05	9.99505
3-20996945	3	20996945	C	T	0.540384	0.122481	5.77368e-05	9.75962
3-21032155	3	21032155	GAAGGGA	G	0.518874	0.127916	0.000182306	8.60983
3-21032166	3	21032166	GAC	G	0.518874	0.127916	0.000182306	8.60983
3-21032250	3	21032250	G	A	0.620224	0.137009	3.95343e-05	10.1383
3-21045488	3	21045488	C	G	0.539188	0.125612	8.53047e-05	9.36928
3-21058980	3	21058980	A	C	0.623067	0.133224	2.40024e-05	10.6374
3-21063132	3	21063132	C	T	-0.5294	0.112173	2.0808e-05	10.7802
3-21077491	3	21077491	G	A	0.548181	0.137556	0.000228499	8.38398
3-21133912	3	21133912	C	A	0.460941	0.0868452	2.80645e-06	12.7836
3-21162228	3	21162228	A	G	0.601231	0.144599	0.00013177	8.93445
3-21162285	3	21162285	C	A	0.634981	0.135748	2.39381e-05	10.64
3-21210678	3	21210678	A	T	0.589586	0.146983	0.000210382	8.46658
3-21210851	3	21210851	C	T	0.601999	0.153058	0.000269159	8.22021
3-21210930	3	21210930	CGATAATCACGG	C	0.573511	0.147758	0.000316529	8.0581
3-21221609	3	21221609	C	A	0.579523	0.128637	4.24867e-05	10.0663
3-21224425	3	21224425	T	C	0.517856	0.131396	0.000262448	8.24546
3-21226057	3	21226057	G	T	0.578462	0.133368	7.37131e-05	9.51533
3-21229716	3	21229716	CGACCCTGGTGTGCCTCTGTAATATCCTATAGAACTGTCCGTGCAGTCTGTCTGAGGGTGAAGTAGTCTTCCGTACACA	C	0.633109	0.132078	1.62296e-05	11.0287
3-21230820	3	21230820	C	T	0.595806	0.136018	6.40418e-05	9.65597
3-21290085	3	21290085	TGCTGA	T	0.580343	0.150054	0.000330515	8.01486
3-21291483	3	21291483	T	A	0.605798	0.143063	0.000102951	9.18125
3-21292257	3	21292257	A	G	0.416473	0.0844924	1.02584e-05	11.4874
3-21292627	3	21292627	AGTACCGG	A	0.410784	0.0914981	4.47275e-05	10.0149
3-21293099	3	21293099	T	A	0.52364	0.118173	5.42146e-05	9.82256
3-21310022	3	21310022	T	C	0.498421	0.127699	0.000295788	8.12587
3-21311354	3	21311354	C	T	0.595343	0.138146	8.07049e-05	9.42471
3-21311594	3	21311594	G	A	0.624054	0.131946	2.01147e-05	10.8141
3-21339455	3	21339455	G	A	0.59273	0.140461	0.00010792	9.13412
3-21339606	3	21339606	AAAC	A	0.349252	0.0888334	0.000270527	8.21514
3-21340016	3	21340016	G	A	0.332737	0.0800228	0.000131727	8.93478
3-21340163	3	21340163	G	A	0.556669	0.133196	0.000123007	9.00327
3-21350566	3	21350566	T	C	0.338976	0.0814144	0.000129394	8.95265
3-21352768	3	21352768	C	CA	-0.291282	0.0725222	0.000206944	8.48306
3-21352786	3	21352786	CAAAT	C	-0.292151	0.0720269	0.00018245	8.60904
3-21352908	3	21352908	CT	C	0.377479	0.0949684	0.000236094	8.35128
3-21367896	3	21367896	T	C	0.536806	0.135115	0.000237456	8.34553
3-21368137	3	21368137	C	G	-0.306481	0.075132	0.000169508	8.68261
3-21370419	3	21370419	G	C	0.540607	0.132833	0.000174659	8.65267
3-21375751	3	21375751	C	G	0.390932	0.100553	0.000310248	8.07814
3-21380051	3	21380051	C	T	0.541999	0.134748	0.000203143	8.5016
3-21380073	3	21380073	C	T	0.503109	0.122201	0.000150214	8.80345
3-21380118	3	21380118	C	T	0.532429	0.127846	0.000128967	8.95595
3-21380130	3	21380130	G	C	0.540009	0.128761	0.000117365	9.05022
3-21380428	3	21380428	G	A	0.602529	0.144249	0.000123931	8.99579
3-21380472	3	21380472	G	C	0.547348	0.135604	0.000194282	8.5462
3-21380476	3	21380476	C	G	0.547348	0.135604	0.000194282	8.5462
3-21380630	3	21380630	G	A	0.511207	0.132135	0.000329229	8.01876
3-21380748	3	21380748	C	A	0.552951	0.137775	0.000208942	8.47345
3-21380807	3	21380807	C	A	0.631044	0.119929	3.28672e-06	12.6256
3-21380832	3	21380832	G	A	0.550149	0.137467	0.000216607	8.43743
3-21397749	3	21397749	A	G	0.396859	0.0847891	2.37078e-05	10.6497
3-21410443	3	21410443	T	C	-0.518158	0.119123	7.07784e-05	9.55596
3-21469773	3	21469773	C	T	0.348832	0.0869557	0.00021015	8.46769
3-21469782	3	21469782	G	T	0.348832	0.0869557	0.00021015	8.46769
3-21469874	3	21469874	T	C	-0.339685	0.0864496	0.000272459	8.20802
3-21514058	3	21514058	G	C	0.403816	0.101443	0.000231714	8.37001
3-21600457	3	21600457	C	T	0.505991	0.12777	0.000247231	8.30519
3-21608835	3	21608835	C	T	0.507671	0.126927	0.00021821	8.43005
3-21609406	3	21609406	A	G	0.314647	0.0785401	0.000213784	8.45054
3-21620369	3	21620369	G	A	-0.314841	0.076229	0.000144026	8.84552
3-21624618	3	21624618	T	C	0.567541	0.144083	0.000264274	8.23852
3-21629439	3	21629439	C	T	0.63608	0.129064	1.02838e-05	11.4849
3-21634211	3	21634211	G	A	0.480808	0.116975	0.000153467	8.78203
3-21646456	3	21646456	G	A	0.497817	0.12139	0.000158151	8.75196
3-21657126	3	21657126	A	G	0.330981	0.0787146	0.000113302	9.08546
3-21670079	3	21670079	C	T	0.337276	0.0812567	0.000134838	8.91143
3-21733614	3	21733614	G	A	0.542669	0.130461	0.00013105	8.93993
3-21751828	3	21751828	A	G	0.547577	0.114855	1.77066e-05	10.9416
3-21755088	3	21755088	T	A	0.579372	0.146024	0.000241463	8.32879
3-21825034	3	21825034	C	A	-0.345416	0.0770343	4.55638e-05	9.9964
3-21825035	3	21825035	G	A	0.526557	0.126089	0.000124294	8.99286
3-21842448	3	21842448	G	T	0.614717	0.156172	0.000266646	8.22959
3-21851364	3	21851364	G	T	0.480263	0.112567	9.28177e-05	9.28487
3-21997372	3	21997372	C	T	0.488574	0.110629	5.69149e-05	9.77395
3-22015898	3	22015898	A	C	0.469868	0.121446	0.000329088	8.01919
3-22050919	3	22050919	G	T	0.549577	0.122335	4.43093e-05	10.0243
3-22176121	3	22176121	G	A	0.384056	0.0981347	0.000286233	8.1587
3-22176204	3	22176204	A	G	0.453	0.111619	0.000181101	8.61645
3-22189339	3	22189339	C	G	0.657319	0.130173	6.80799e-06	11.8974
3-22202785	3	22202785	A	G	0.528248	0.134372	0.000270796	8.21414
3-22203688	3	22203688	C	T	0.544194	0.128895	0.00010719	9.14091
3-22205904	3	22205904	G	A	-0.33684	0.0864156	0.000300616	8.10968
3-22207866	3	22207866	G	A	0.415963	0.103268	0.000199503	8.51968
3-22230732	3	22230732	C	T	0.314515	0.079017	0.000231981	8.36886
3-22265670	3	22265670	C	CTA	0.41701	0.0964815	7.74459e-05	9.46593
3-22274108	3	22274108	A	G	0.534414	0.135501	0.000260161	8.25421
3-22331952	3	22331952	G	T	0.509872	0.119526	9.30279e-05	9.28261
3-22333487	3	22333487	G	A	0.503577	0.122468	0.000152704	8.78701
3-22433175	3	22433175	G	A	0.497545	0.115184	7.81091e-05	9.4574
3-22435553	3	22435553	A	C	0.374423	0.0962358	0.000307489	8.08707
3-22439674	3	22439674	C	T	-0.433131	0.104602	0.000139226	8.87942
3-22498740	3	22498740	C	T	0.311723	0.078317	0.000232033	8.36863
3-22499623	3	22499623	GGT	G	0.33244	0.0851284	0.000293866	8.13239
3-22539110	3	22539110	C	T	0.457428	0.102618	4.96975e-05	9.90956
3-22540277	3	22540277	G	C	0.416782	0.0938949	5.28643e-05	9.84778
3-22545660	3	22545660	T	C	0.535456	0.130802	0.000161893	8.72858
3-22546033	3	22546033	C	T	0.627254	0.136962	3.31737e-05	10.3138
3-22566390	3	22566390	C	T	0.332393	0.0837427	0.000240272	8.33374
3-22569760	3	22569760	C	A	-0.740644	0.17845	0.000134973	8.91044
3-22571830	3	22571830	CA	C	-0.538635	0.137128	0.00027358	8.20392
3-22589685	3	22589685	T	C	0.607293	0.13863	6.39753e-05	9.65701
3-22614118	3	22614118	C	T	0.402002	0.0926687	7.35377e-05	9.51771
3-22615968	3	22615968	T	TCCCA	0.499962	0.115317	7.41447e-05	9.50949
3-22616131	3	22616131	G	GAGA	0.661047	0.137268	1.50545e-05	11.1038
3-22617787	3	22617787	A	G	0.348992	0.0765566	3.55867e-05	10.2435
3-22619998	3	22619998	C	T	0.423904	0.109006	0.000309287	8.08124
3-22621015	3	22621015	T	C	0.620332	0.137696	4.24883e-05	10.0663
3-22621077	3	22621077	ACAC	A	0.629717	0.135796	2.73967e-05	10.5051
3-22644891	3	22644891	T	C	0.541969	0.119535	3.86155e-05	10.1619
3-22646063	3	22646063	C	A	0.594477	0.147062	0.00019062	8.56523
3-22652085	3	22652085	G	A	0.579322	0.120928	1.63849e-05	11.0192
3-22662771	3	22662771	T	A	0.436004	0.105127	0.000136297	8.90068
3-22663102	3	22663102	T	A	0.558577	0.123896	4.20214e-05	10.0773
3-22667324	3	22667324	A	G	0.401598	0.0967576	0.000134924	8.9108
3-22670662	3	22670662	ACTGGTTGCCAGGAG	A	0.553386	0.12368	4.70266e-05	9.9648
3-22671271	3	22671271	G	A	0.478859	0.117381	0.000169345	8.68357
3-22686581	3	22686581	A	C	-0.43995	0.103767	0.0001012	9.19841
3-22738104	3	22738104	T	A	0.324933	0.0772174	0.000112136	9.0958
3-22739695	3	22739695	T	C	0.456785	0.116996	0.000294688	8.12959
3-22776180	3	22776180	C	CT	0.409008	0.0893137	3.32087e-05	10.3127
3-22780582	3	22780582	G	A	0.467908	0.113183	0.000142235	8.85803
3-22783248	3	22783248	A	C	0.34243	0.0826723	0.000138672	8.8834
3-22786456	3	22786456	T	G	0.552415	0.116642	1.96883e-05	10.8355
3-22788079	3	22788079	C	T	0.424674	0.0925531	3.22319e-05	10.3426
3-22793918	3	22793918	G	A	0.404629	0.0921233	6.15951e-05	9.69493
3-22798128	3	22798128	G	A	0.54726	0.127174	8.23683e-05	9.40431
3-22798913	3	22798913	C	A	0.448784	0.0911013	1.03603e-05	11.4775
3-22811380	3	22811380	C	A	0.354956	0.0808849	6.23762e-05	9.68233
3-22811410	3	22811410	GT	G	0.329983	0.0835592	0.000256008	8.2703
3-22815590	3	22815590	T	C	0.468771	0.121115	0.000327537	8.02391
3-22819558	3	22819558	A	G	0.488771	0.11686	0.000121734	9.01367
3-22822307	3	22822307	TGAG	T	0.519835	0.12545	0.00013789	8.88905
3-22824212	3	22824212	G	A	-0.389734	0.0996342	0.000287952	8.15272
3-22824297	3	22824297	C	T	0.448279	0.103938	7.98088e-05	9.43588
3-22835076	3	22835076	C	T	0.451759	0.0976065	2.82191e-05	10.4755
3-22837756	3	22837756	C	G	0.53018	0.115534	3.21758e-05	10.3443
3-22846721	3	22846721	C	A	0.618532	0.13366	2.8286e-05	10.4731
3-22850010	3	22850010	G	A	0.553454	0.12258	4.11115e-05	10.0992
3-22871053	3	22871053	C	A	0.438884	0.107586	0.00016942	8.68313
3-22890315	3	22890315	T	C	0.613188	0.13792	5.16346e-05	9.87132
3-22893530	3	22893530	C	T	0.453628	0.114442	0.000244384	8.31677
3-22893540	3	22893540	C	T	0.452401	0.113556	0.000229366	8.38019
3-22933561	3	22933561	G	A	0.544288	0.132593	0.000156149	8.7647
3-22933564	3	22933564	A	C	0.544288	0.132593	0.000156149	8.7647
3-22944818	3	22944818	G	A	-0.365952	0.0852198	8.48255e-05	9.37491
3-22944820	3	22944820	T	G	-0.336765	0.0856756	0.000271245	8.21249
3-22951016	3	22951016	A	T	0.552153	0.136993	0.000197909	8.5277
3-22959956	3	22959956	C	T	0.526801	0.125369	0.000114341	9.07633
3-22973596	3	22973596	C	T	0.494918	0.125305	0.000255515	8.27223
3-22981505	3	22981505	C	T	0.432294	0.106847	0.000188468	8.57658
3-22985440	3	22985440	A	T	0.459623	0.100587	3.43348e-05	10.2794
3-22985536	3	22985536	T	A	0.489107	0.123999	0.000259767	8.25572
3-22986210	3	22986210	T	G	0.480953	0.118964	0.000190333	8.56674
3-23008479	3	23008479	C	T	0.52149	0.123848	0.000111164	9.1045
3-23011092	3	23011092	C	T	0.508118	0.128843	0.000260394	8.25331
3-23026561	3	23026561	G	A	0.444299	0.0869458	5.53556e-06	12.1043
3-23034003	3	23034003	G	A	-0.363427	0.090758	0.000215029	8.44474
3-23034179	3	23034179	A	G	-0.378238	0.0855418	5.59271e-05	9.79146
3-23038495	3	23038495	C	T	0.429158	0.0944783	3.75534e-05	10.1897
3-23039114	3	23039114	TAA	T	0.573394	0.101817	9.11318e-07	13.9084
3-23039440	3	23039440	A	G	0.5683	0.144512	0.000269666	8.21833
3-23047531	3	23047531	C	G	-0.37761	0.074784	6.81298e-06	11.8967
3-23103253	3	23103253	T	C	0.504508	0.0966929	3.82693e-06	12.4734
3-23133332	3	23133332	C	T	-0.449999	0.102883	6.54084e-05	9.63486
3-23155618	3	23155618	CTCTTGTGA	C	0.604867	0.134558	4.38978e-05	10.0336
3-23217625	3	23217625	C	A	0.369689	0.0815317	3.8575e-05	10.1629
3-23235283	3	23235283	T	C	0.469963	0.113246	0.000135186	8.90886
3-23247088	3	23247088	T	A	0.449472	0.0975247	3.01205e-05	10.4103
3-23260568	3	23260568	T	C	0.377199	0.0795508	1.932e-05	10.8544
3-23304104	3	23304104	G	A	0.385742	0.0856948	4.30165e-05	10.0539
3-23330900	3	23330900	G	C	0.38637	0.0802015	1.4966e-05	11.1097
3-23339942	3	23339942	G	A	0.398168	0.099615	0.000220042	8.42169
3-23351241	3	23351241	C	T	0.484418	0.120738	0.000209801	8.46935
3-23373230	3	23373230	T	A	0.644811	0.133549	1.4432e-05	11.1461
3-23413791	3	23413791	C	T	0.347163	0.084926	0.000164924	8.71002
3-23423874	3	23423874	T	A	-0.356709	0.0866065	0.000149414	8.80879
3-23427634	3	23427634	A	T	0.345552	0.0893088	0.000328858	8.01988
3-23429739	3	23429739	T	A	0.535721	0.129098	0.000135277	8.90818
3-23434656	3	23434656	C	T	0.478663	0.118171	0.000185687	8.59145
3-23475007	3	23475007	A	T	0.579831	0.145501	0.000228558	8.38372
3-23484341	3	23484341	G	T	0.595563	0.14409	0.000142617	8.85535
3-23567757	3	23567757	C	T	0.398798	0.0975511	0.000164784	8.71088
3-23568018	3	23568018	A	T	-0.320477	0.0740647	7.62395e-05	9.48163
3-23586823	3	23586823	G	A	0.586213	0.143333	0.000163848	8.71657
3-23618979	3	23618979	C	T	0.709268	0.17767	0.000223558	8.40584
3-23629444	3	23629444	GGTTT	G	0.441699	0.110203	0.000212532	8.45642
3-23629519	3	23629519	C	A	0.510705	0.103669	1.03571e-05	11.4778
3-23630291	3	23630291	A	G	0.552391	0.128922	8.74898e-05	9.34399
3-23634085	3	23634085	C	A	0.549278	0.129971	0.000105764	9.1543
3-23639730	3	23639730	A	T	0.588904	0.141628	0.000131689	8.93507
3-23660659	3	23660659	GA	G	0.512326	0.105922	1.40211e-05	11.1749
3-23660685	3	23660685	C	CT	0.40739	0.0882641	2.94487e-05	10.4329
3-23660715	3	23660715	A	T	0.580265	0.106471	1.71457e-06	13.2763
3-23660829	3	23660829	C	T	0.460713	0.0914207	7.04644e-06	11.863
3-23660830	3	23660830	T	C	0.460713	0.0914207	7.04644e-06	11.863
3-23726157	3	23726157	TG	T	-0.355869	0.0710934	7.90776e-06	11.7477
3-23749908	3	23749908	A	C	0.510121	0.112432	3.82126e-05	10.1723
3-23795169	3	23795169	T	C	0.626889	0.133723	2.31249e-05	10.6746
3-23795218	3	23795218	G	T	0.663575	0.123972	2.40253e-06	12.939
3-23856269	3	23856269	A	G	0.619481	0.137598	4.29075e-05	10.0565
3-23856392	3	23856392	G	T	0.56077	0.129675	7.68785e-05	9.47328
3-23862439	3	23862439	C	T	0.639356	0.131856	1.346e-05	11.2158
3-23864115	3	23864115	G	A	0.59946	0.136467	6.15057e-05	9.69638
3-23892850	3	23892850	C	A	0.429721	0.11012	0.000296501	8.12346
3-23913415	3	23913415	C	G	0.593947	0.151611	0.000282647	8.17131
3-23914316	3	23914316	G	T	0.535592	0.132037	0.000182296	8.60988
3-23923256	3	23923256	G	A	0.491723	0.113788	7.76434e-05	9.46338
3-23923263	3	23923263	C	T	0.573151	0.14327	0.000217681	8.43248
3-23931828	3	23931828	C	G	0.447406	0.11339	0.000258719	8.25977
3-23933362	3	23933362	G	A	0.503477	0.12614	0.000224008	8.40383
3-23942977	3	23942977	C	T	0.408214	0.094771	8.12704e-05	9.41773
3-23945290	3	23945290	C	T	0.459404	0.095131	1.43877e-05	11.1491
3-23991018	3	23991018	G	A	0.463114	0.113418	0.000167352	8.69541
3-24019164	3	24019164	A	C	0.362827	0.0936083	0.000321921	8.0412
3-24023083	3	24023083	T	G	0.438225	0.112491	0.000302758	8.10258
3-24023102	3	24023102	A	G	0.461787	0.108271	9.32259e-05	9.28048
3-24023104	3	24023104	G	C	0.461787	0.108271	9.32259e-05	9.28048
3-24023110	3	24023110	C	CTT	0.451808	0.105643	8.9775e-05	9.3182
3-24027767	3	24027767	C	T	0.46471	0.110233	0.000109388	9.12061
3-24031102	3	24031102	C	T	0.442938	0.112901	0.000277674	8.18906
3-24037319	3	24037319	C	T	0.531201	0.131042	0.00018389	8.60117
3-24038977	3	24038977	G	GT	0.558768	0.140161	0.000227442	8.38862
3-24045439	3	24045439	AAATC	A	0.448001	0.109691	0.00016684	8.69848
3-24048697	3	24048697	C	G	0.423862	0.0994456	9.41e-05	9.27115
3-24065720	3	24065720	G	A	0.476252	0.121964	0.000294159	8.13139
3-24073602	3	24073602	C	T	0.332282	0.0769282	7.81539e-05	9.45683
3-24075626	3	24075626	T	A	0.455312	0.104595	7.00089e-05	9.56689
3-24083519	3	24083519	T	C	0.378206	0.0956483	0.000251973	8.28619
3-24104028	3	24104028	TGAGC	T	0.543106	0.118953	3.47593e-05	10.2671
3-24122364	3	24122364	G	A	-0.486998	0.108146	4.27588e-05	10.0599
3-24162440	3	24162440	G	A	-0.450737	0.114289	0.000260269	8.25379
3-24171237	3	24171237	A	C	0.384348	0.093582	0.000155089	8.77151
3-24174109	3	24174109	A	T	0.338525	0.0833721	0.000179984	8.62264
3-24174137	3	24174137	C	T	0.34022	0.0795469	8.97087e-05	9.31894
3-24192316	3	24192316	A	G	0.534369	0.121088	5.75307e-05	9.76319
3-24194857	3	24194857	A	G	0.568748	0.12503	3.67518e-05	10.2113
3-24195105	3	24195105	G	A	0.519052	0.113223	3.26755e-05	10.3289
3-24208019	3	24208019	C	T	0.432801	0.110469	0.000282408	8.17216
3-24219448	3	24219448	T	C	0.342844	0.0884185	0.000320415	8.04589
3-24231803	3	24231803	C	T	0.592452	0.151259	0.000283349	8.16883
3-24283721	3	24283721	G	A	0.450206	0.115649	0.000305411	8.09385
3-24291994	3	24291994	G	T	0.526214	0.136216	0.000335186	8.00083
3-24292022	3	24292022	TTTAATGTCAC	T	0.554782	0.136767	0.0001823	8.60986
3-24334844	3	24334844	T	C	0.623486	0.126829	1.07265e-05	11.4428
3-24350242	3	24350242	C	A	0.480215	0.117557	0.00016644	8.70088
3-24363508	3	24363508	G	T	0.483142	0.124302	0.000311206	8.07506
3-24373728	3	24373728	G	C	0.479615	0.123535	0.000315529	8.06126
3-24374546	3	24374546	TTGGTCTCCTGCATGC	T	0.524527	0.12554	0.000123465	8.99956
3-24379618	3	24379618	GC	G	0.454802	0.101312	4.47875e-05	10.0136
3-24390425	3	24390425	T	A	0.578368	0.145928	0.000244741	8.31531
3-24391242	3	24391242	G	A	0.57802	0.141477	0.000166094	8.70296
3-24396605	3	24396605	G	A	0.48856	0.125148	0.000295068	8.12831
3-24398803	3	24398803	G	A	0.502465	0.12761	0.000265516	8.23384
3-24400359	3	24400359	A	G	-0.395306	0.0735157	2.20676e-06	13.024
3-24400810	3	24400810	C	A	0.579852	0.141069	0.000153443	8.78218
3-24400927	3	24400927	G	T	0.447812	0.0897292	8.32087e-06	11.6967
3-24401082	3	24401082	CTCCAGAG	C	0.574525	0.148248	0.000322506	8.03939
3-24403440	3	24403440	C	T	0.550111	0.126755	7.30801e-05	9.52395
3-24408235	3	24408235	G	A	0.50232	0.113775	5.7162e-05	9.76962
3-24415125	3	24415125	C	CA	0.416704	0.0824161	6.65785e-06	11.9197
3-24417392	3	24417392	CG	C	0.409597	0.0975443	0.000115417	9.06696
3-24418108	3	24418108	G	T	0.610116	0.135856	4.45248e-05	10.0195
3-24424716	3	24424716	AGCCAATTAACCTTCCAGC	A	0.518877	0.12393	0.000120055	9.02756
3-24434186	3	24434186	G	C	0.624335	0.134463	2.68583e-05	10.5249
3-24449933	3	24449933	C	A	0.505475	0.130835	0.000334791	8.002
3-24466910	3	24466910	C	A	0.447804	0.0993868	4.2407e-05	10.0682
3-24481780	3	24481780	G	T	0.409832	0.104208	0.000269426	8.21922
3-24481808	3	24481808	A	C	0.385354	0.0988449	0.000299995	8.11175
3-24483961	3	24483961	C	A	0.386981	0.093718	0.000144483	8.84235
3-24486277	3	24486277	C	T	0.527626	0.127231	0.000136472	8.89939
3-24524669	3	24524669	C	T	0.350089	0.0856954	0.000166274	8.70188
3-24552213	3	24552213	G	A	0.496386	0.117945	0.000111919	9.09773
3-24552251	3	24552251	C	T	0.515993	0.115847	5.02727e-05	9.89805
3-24575971	3	24575971	T	TA	0.498209	0.1289	0.00033308	8.00713
3-24576050	3	24576050	G	A	-0.348829	0.0898757	0.000316703	8.05754
3-24604935	3	24604935	G	A	0.470265	0.107369	6.4139e-05	9.65446
3-24624611	3	24624611	C	A	0.404615	0.103464	0.000288813	8.14973
3-24687900	3	24687900	A	C	0.324705	0.0822294	0.000256266	8.2693
3-24691790	3	24691790	C	A	0.568627	0.144433	0.000265964	8.23215
3-24692838	3	24692838	C	CA	0.391089	0.0810465	1.45677e-05	11.1367
3-24708825	3	24708825	C	T	0.581413	0.129577	4.51034e-05	10.0066
3-24711722	3	24711722	G	A	0.43623	0.0853612	5.52943e-06	12.1054
3-24712441	3	24712441	C	T	0.444239	0.111346	0.000225217	8.39845
3-24712451	3	24712451	T	A	0.572211	0.124158	3.01263e-05	10.4101
3-24718568	3	24718568	T	A	0.577	0.14283	0.000192183	8.55706
3-24718808	3	24718808	TG	T	0.473066	0.116369	0.000177251	8.63795
3-24737494	3	24737494	C	A	0.594119	0.14243	0.00012622	8.97749
3-24777098	3	24777098	TAAA	T	0.550168	0.121058	3.72712e-05	10.1973
3-24810051	3	24810051	G	A	0.58512	0.147469	0.000241381	8.32914
3-24814635	3	24814635	G	A	0.597409	0.136256	6.31858e-05	9.66943
3-24838371	3	24838371	C	T	0.401608	0.103519	0.000318358	8.05233
3-24860710	3	24860710	G	A	0.558584	0.124181	4.34768e-05	10.0433
3-24866866	3	24866866	C	T	-0.528078	0.130289	0.000184206	8.59946
3-24871242	3	24871242	T	A	0.624335	0.134463	2.68583e-05	10.5249
3-24871254	3	24871254	G	A	-0.65574	0.16687	0.000272139	8.2092
3-24873640	3	24873640	CGGTGCAG	C	0.590534	0.141029	0.000119881	9.02901
3-24889248	3	24889248	T	C	0.346066	0.0861438	0.000206387	8.48576
3-24890303	3	24890303	T	G	0.593947	0.151611	0.000282647	8.17131
3-24892406	3	24892406	T	G	0.610806	0.134728	3.86624e-05	10.1606
3-24892485	3	24892485	A	C	0.610198	0.144704	0.000108978	9.12436
3-24894891	3	24894891	C	A	0.552565	0.121263	3.581e-05	10.2373
3-24909257	3	24909257	AATCT	A	0.494164	0.118182	0.000122198	9.00987
3-24909894	3	24909894	C	A	0.513145	0.104631	1.11575e-05	11.4034
3-24911920	3	24911920	G	A	0.506404	0.110707	3.37852e-05	10.2955
3-24915125	3	24915125	G	A	0.476046	0.115798	0.000153149	8.7841
3-24934379	3	24934379	C	T	0.463028	0.11744	0.000261219	8.25015
3-24994004	3	24994004	G	A	0.576368	0.128075	4.31743e-05	10.0503
3-24994742	3	24994742	A	T	0.511608	0.127121	0.000201692	8.50877
3-25006913	3	25006913	CT	C	0.378199	0.0882238	8.68877e-05	9.35089
3-25025550	3	25025550	G	C	0.484515	0.0986781	1.09437e-05	11.4227
3-25025666	3	25025666	C	A	0.43346	0.101527	9.19457e-05	9.29431
3-25025845	3	25025845	A	G	0.414798	0.105871	0.000282316	8.17248
3-25025937	3	25025937	G	A	0.330474	0.0733337	4.22991e-05	10.0707
3-25041024	3	25041024	A	G	0.343715	0.0852266	0.000196393	8.53539
3-25057387	3	25057387	T	C	0.36101	0.0810815	5.05466e-05	9.89261
3-25057393	3	25057393	C	A	0.348793	0.0826	0.000106959	9.14306
3-25057398	3	25057398	C	T	0.390966	0.100698	0.000315389	8.0617
3-25057511	3	25057511	C	T	0.424856	0.109499	0.000317953	8.05361
3-25075087	3	25075087	A	T	0.413226	0.101709	0.000178611	8.6303
3-25112165	3	25112165	TAA	T	0.485879	0.11533	0.000110368	9.11169
3-25113887	3	25113887	C	G	0.52337	0.120747	7.44074e-05	9.50595
3-25117833	3	25117833	C	T	0.540616	0.124516	7.26569e-05	9.52976
3-25118084	3	25118084	G	GA	0.634647	0.123274	4.85678e-06	12.2351
3-25118087	3	25118087	G	GCCTCC	0.634647	0.123274	4.85678e-06	12.2351
3-25120460	3	25120460	G	A	0.54607	0.136159	0.000210868	8.46428
3-25165628	3	25165628	G	T	0.617079	0.141263	6.66214e-05	9.61648
3-25171565	3	25171565	C	T	0.62407	0.130501	1.68602e-05	10.9906
3-25183237	3	25183237	T	A	0.365581	0.0853588	8.80073e-05	9.33809
3-25186407	3	25186407	T	G	0.455245	0.112153	0.000180698	8.61868
3-25187739	3	25187739	C	A	0.634969	0.126704	7.75357e-06	11.7674
3-25189064	3	25189064	C	T	0.693254	0.122036	7.67749e-07	14.0798
3-25202074	3	25202074	T	G	0.539632	0.132874	0.000179512	8.62527
3-25202248	3	25202248	C	T	0.542366	0.13931	0.00030505	8.09503
3-25236067	3	25236067	G	A	0.407936	0.0992533	0.000153622	8.78101
3-25258843	3	25258843	T	TAAAAA	0.568259	0.114375	8.97751e-06	11.6208
3-25258851	3	25258851	AC	A	0.423736	0.102212	0.000137058	8.89511
3-25275722	3	25275722	C	CG	0.569884	0.120677	2.0606e-05	10.7899
3-25277435	3	25277435	G	C	0.431985	0.0859683	7.4048e-06	11.8134
3-25277846	3	25277846	G	A	0.385135	0.089048	7.6729e-05	9.47523
3-25289218	3	25289218	G	A	0.503209	0.107527	2.37647e-05	10.6473
3-25296599	3	25296599	T	C	0.339336	0.0794103	9.08172e-05	9.30666
3-25369765	3	25369765	C	T	-0.417009	0.0962318	7.46672e-05	9.50247
3-25377026	3	25377026	A	C	0.523185	0.132466	0.000255622	8.27181
3-25396972	3	25396972	C	T	0.460759	0.118991	0.000325748	8.02939
3-25426000	3	25426000	G	A	0.348664	0.0877544	0.000237287	8.34624
3-25485371	3	25485371	T	C	0.540472	0.138774	0.000303728	8.09938
3-25491087	3	25491087	A	C	0.372244	0.0859425	7.51735e-05	9.49571
3-25496543	3	25496543	T	C	0.547219	0.131893	0.00013561	8.90573
3-25500257	3	25500257	G	A	-0.359819	0.091838	0.000282299	8.17254
3-25522676	3	25522676	T	TG	0.495262	0.123264	0.000206001	8.48763
3-25522803	3	25522803	CA	C	0.546204	0.122737	5.09201e-05	9.88525
3-25548146	3	25548146	C	T	0.357784	0.0866547	0.000144652	8.84118
3-25548176	3	25548176	T	G	0.447228	0.0884419	6.6432e-06	11.9219
3-25548227	3	25548227	G	T	0.372008	0.0944033	0.000262912	8.24369
3-25556209	3	25556209	G	A	0.555333	0.133025	0.00012487	8.98824
3-25564885	3	25564885	G	A	0.482593	0.100886	1.67799e-05	10.9953
3-25611238	3	25611238	C	T	0.493233	0.122952	0.000210165	8.46762
3-25630027	3	25630027	G	GT	0.531858	0.135028	0.000264362	8.23819
3-25638566	3	25638566	T	C	0.534774	0.124525	8.47398e-05	9.37593
3-25640691	3	25640691	T	A	0.506492	0.107476	2.12956e-05	10.757
3-25642477	3	25642477	A	G	0.495356	0.107437	2.99348e-05	10.4165
3-25642556	3	25642556	C	T	0.500855	0.127498	0.000273253	8.20511
3-25642767	3	25642767	A	T	0.521885	0.127398	0.000160425	8.73769
3-25642787	3	25642787	T	G	0.319361	0.0785485	0.00017693	8.63976
3-25645855	3	25645855	G	T	0.583031	0.146846	0.000239421	8.33729
3-25646905	3	25646905	T	A	0.553654	0.124796	5.32705e-05	9.84013
3-25646916	3	25646916	AAT	A	0.5256	0.125792	0.000123401	9.00007
3-25646919	3	25646919	G	GCT	0.5256	0.125792	0.000123401	9.00007
3-25647328	3	25647328	C	CACAAG	0.436985	0.106067	0.000148849	8.81258
3-25647333	3	25647333	A	T	0.423176	0.105701	0.000215605	8.44206
3-25647448	3	25647448	T	C	0.593263	0.152569	0.000309617	8.08017
3-25647480	3	25647480	TTC	T	0.479224	0.119388	0.000208568	8.47525
3-25647499	3	25647499	C	T	0.645038	0.137564	2.30456e-05	10.678
3-25647644	3	25647644	C	T	0.652847	0.119388	1.60918e-06	13.3398
3-25647743	3	25647743	C	T	0.621809	0.126468	1.06991e-05	11.4454
3-25648553	3	25648553	A	G	0.521003	0.124814	0.000125037	8.9869
3-25650294	3	25650294	T	A	0.466273	0.114894	0.000181196	8.61593
3-25650297	3	25650297	G	A	0.466273	0.114894	0.000181196	8.61593
3-25650301	3	25650301	T	C	0.445562	0.108967	0.000164332	8.71362
3-25652032	3	25652032	C	T	0.385104	0.096088	0.000212677	8.45574
3-25653404	3	25653404	G	A	0.626802	0.13185	1.85383e-05	10.8957
3-25655522	3	25655522	G	A	0.617974	0.137332	4.3231e-05	10.049
3-25707886	3	25707886	T	A	0.468411	0.10219	3.27414e-05	10.3269
3-25792573	3	25792573	G	A	0.587275	0.138728	0.000103351	9.17738
3-25792620	3	25792620	T	G	0.60617	0.141751	8.99073e-05	9.31673
3-25793186	3	25793186	A	T	0.67012	0.108254	1.28332e-07	15.8686
3-25794860	3	25794860	G	T	0.60317	0.137921	6.55377e-05	9.63289
3-25847479	3	25847479	C	CG	0.507329	0.125816	0.000196787	8.53339
3-25851989	3	25851989	A	C	0.492003	0.113963	7.87046e-05	9.44981
3-25852418	3	25852418	T	A	0.575873	0.143831	0.000215404	8.443
3-25854964	3	25854964	C	CT	0.480771	0.101127	1.85243e-05	10.8964
3-25862678	3	25862678	C	G	0.638807	0.128439	8.81925e-06	11.6386
3-25893147	3	25893147	G	T	0.563412	0.141654	0.000234173	8.35945
3-25909394	3	25909394	A	T	0.45639	0.114986	0.000240365	8.33335
3-25912596	3	25912596	G	T	0.520157	0.120701	8.07177e-05	9.42455
3-25928633	3	25928633	G	T	0.595826	0.142001	0.000116596	9.0568
3-25942827	3	25942827	G	T	0.500167	0.123306	0.000182337	8.60965
3-25943913	3	25943913	C	T	0.608529	0.141817	8.5728e-05	9.36433
3-25963847	3	25963847	A	G	-0.466972	0.0864748	2.03835e-06	13.1034
3-25983718	3	25983718	C	T	0.609158	0.133971	3.69912e-05	10.2048
3-25991027	3	25991027	C	T	0.599914	0.137046	6.46541e-05	9.64646
3-25993142	3	25993142	C	T	0.633601	0.126373	7.69278e-06	11.7752
3-26003299	3	26003299	A	G	0.517164	0.126323	0.000161708	8.72972
3-26003426	3	26003426	A	G	0.581699	0.144135	0.000194637	8.54437
3-26003606	3	26003606	T	A	0.536852	0.134039	0.000214466	8.44736
3-26012010	3	26012010	T	A	0.587546	0.14498	0.000184509	8.59781
3-26012011	3	26012011	C	A	0.587546	0.14498	0.000184509	8.59781
3-26021296	3	26021296	G	T	0.480769	0.123724	0.000312203	8.07186
3-26023626	3	26023626	A	G	0.435001	0.107905	0.000197399	8.53028
3-26027587	3	26027587	T	G	0.571838	0.12621	3.90181e-05	10.1515
3-26028036	3	26028036	G	C	0.339468	0.0718682	2.05327e-05	10.7935
3-26028100	3	26028100	C	T	0.335808	0.0808401	0.000133448	8.9218
3-26028654	3	26028654	T	C	0.321089	0.0826478	0.000312982	8.06936
3-26034287	3	26034287	A	G	0.521505	0.105315	9.49687e-06	11.5645
3-26035390	3	26035390	C	T	0.363039	0.0670018	1.9134e-06	13.1666
3-26035483	3	26035483	T	A	-0.385843	0.0933165	0.000141928	8.86019
3-26038442	3	26038442	C	G	0.48562	0.104694	2.72854e-05	10.5092
3-26039379	3	26039379	G	A	0.623212	0.139049	4.58628e-05	9.98986
3-26039423	3	26039423	T	C	0.597954	0.151403	0.000255743	8.27134
3-26048400	3	26048400	A	T	0.594062	0.140992	0.00011019	9.11331
3-26076111	3	26076111	T	C	0.474213	0.116844	0.000181072	8.61662
3-26081043	3	26081043	G	A	0.526378	0.128633	0.000162691	8.72366
3-26090714	3	26090714	TA	T	0.4481	0.102832	6.89921e-05	9.58152
3-26092155	3	26092155	CTGTT	C	0.588006	0.148401	0.000245583	8.31188
3-26096064	3	26096064	G	T	0.407895	0.0969973	0.000113158	9.08672
3-26129226	3	26129226	A	T	0.46659	0.109979	0.000100302	9.20733
3-26149668	3	26149668	A	C	0.563576	0.135188	0.000127225	8.96955
3-26162895	3	26162895	C	T	0.379848	0.0942449	0.000197972	8.52738
3-26163163	3	26163163	C	T	-0.371637	0.0785646	2.00653e-05	10.8165
3-26165316	3	26165316	A	G	0.42467	0.105748	0.000207337	8.48117
3-26170166	3	26170166	C	T	0.617393	0.151768	0.000175683	8.64683
3-26170277	3	26170277	G	A	0.600272	0.143397	0.00012036	9.02502
3-26182798	3	26182798	C	A	0.467114	0.117429	0.000233838	8.36088
3-26207275	3	26207275	A	G	0.370719	0.0922694	0.000206067	8.48731
3-26207551	3	26207551	A	G	0.403792	0.102887	0.000276485	8.19336
3-26219936	3	26219936	C	T	0.599638	0.144972	0.000141262	8.8649
3-26219981	3	26219981	C	T	0.623104	0.13525	3.02948e-05	10.4045
3-26221475	3	26221475	G	A	0.572365	0.142836	0.000213137	8.45357
3-26255681	3	26255681	C	G	0.488615	0.122204	0.000219151	8.42575
3-26257555	3	26257555	GCA	G	0.57099	0.146722	0.000306575	8.09005
3-26257558	3	26257558	GTCTCCGCTCCAATTCATACCAAAGGT	G	0.568405	0.141919	0.000214505	8.44718
3-26262487	3	26262487	CTAAGGATCCT	C	0.518298	0.126494	0.000159949	8.74066
3-26264617	3	26264617	C	T	0.391748	0.0963546	0.000176981	8.63947
3-26276152	3	26276152	T	A	0.497594	0.119783	0.000133379	8.92232
3-26276202	3	26276202	G	T	0.458914	0.116872	0.000274716	8.19977
3-26279802	3	26279802	T	C	0.397182	0.0998056	0.000232566	8.36634
3-26279886	3	26279886	A	T	0.381712	0.0820862	2.62436e-05	10.5481
3-26287601	3	26287601	G	T	0.552897	0.117306	2.12476e-05	10.7593
3-26296963	3	26296963	C	T	0.41926	0.106348	0.000261499	8.24908
3-26302466	3	26302466	T	A	0.482653	0.115042	0.000116773	9.05527
3-26302491	3	26302491	A	T	0.480301	0.112873	9.62671e-05	9.24838
3-26303031	3	26303031	A	G	0.479637	0.102338	2.3219e-05	10.6705
3-26303033	3	26303033	G	A	0.479637	0.102338	2.3219e-05	10.6705
3-26328612	3	26328612	C	T	0.412542	0.0874706	2.10287e-05	10.7696
3-26329395	3	26329395	GCT	G	0.354807	0.0895604	0.000246079	8.30986
3-26329399	3	26329399	T	TCA	0.354807	0.0895604	0.000246079	8.30986
3-26330087	3	26330087	C	T	0.385639	0.0986618	0.000290631	8.14346
3-26334686	3	26334686	C	T	0.434292	0.0851017	5.66713e-06	12.0808
3-26338546	3	26338546	G	T	0.444157	0.0819378	1.89814e-06	13.1746
3-26377046	3	26377046	T	C	-0.383318	0.0961092	0.00022619	8.39414
3-26377141	3	26377141	C	T	0.598844	0.141984	0.000108692	9.12699
3-26396564	3	26396564	T	C	0.464872	0.109025	9.36008e-05	9.27647
3-26397562	3	26397562	G	A	0.494084	0.101586	1.28031e-05	11.2658
3-26406439	3	26406439	G	A	0.470833	0.106912	5.92811e-05	9.73322
3-26409299	3	26409299	T	C	0.642491	0.132144	1.28745e-05	11.2603
3-26409410	3	26409410	A	G	0.437173	0.113121	0.000333542	8.00574
3-26413569	3	26413569	T	A	0.521038	0.126927	0.000156112	8.76494
3-26417085	3	26417085	C	T	0.508701	0.118085	8.11251e-05	9.41952
3-26421305	3	26421305	G	C	0.381736	0.0868074	6.05426e-05	9.71216
3-26425952	3	26425952	TCTTAATCCTTCCATTGGGGCTACCCCGCACAGCAAGGTTAAGTGCCTGTTTTGTCTAGGGAGCTAAAAAACACCCCCAAACAGTTATAC	T	0.55253	0.1169	2.03245e-05	10.8037
3-26451513	3	26451513	T	C	0.403289	0.0913703	5.7394e-05	9.76557
3-26451516	3	26451516	A	G	-0.337849	0.0734236	3.08752e-05	10.3856
3-26459174	3	26459174	CAT	C	0.487663	0.106616	3.38137e-05	10.2946
3-26467461	3	26467461	A	G	0.572322	0.142559	0.000208138	8.47731
3-26467463	3	26467463	A	G	0.585008	0.13822	0.000103631	9.17467
3-26468255	3	26468255	C	A	0.469164	0.114154	0.000153687	8.78059
3-26468256	3	26468256	C	T	0.469164	0.114154	0.000153687	8.78059
3-26475348	3	26475348	C	T	0.470751	0.114846	0.000159163	8.74558
3-26479366	3	26479366	G	T	0.577819	0.145705	0.000242977	8.32254
3-26482938	3	26482938	A	G	0.62001	0.129498	1.65422e-05	11.0096
3-26505965	3	26505965	A	T	0.604782	0.113021	2.41525e-06	12.9337
3-26517641	3	26517641	T	TA	0.441077	0.0843396	3.67025e-06	12.5153
3-26517642	3	26517642	AG	A	0.609347	0.109241	1.09872e-06	13.7214
3-26537028	3	26537028	C	A	0.403525	0.101826	0.000245132	8.31371
3-26543632	3	26543632	A	T	0.477346	0.10277	2.6713e-05	10.5304
3-26543666	3	26543666	T	C	0.601845	0.147341	0.000166573	8.70008
3-26566072	3	26566072	C	A	0.594954	0.147042	0.000188337	8.57728
3-26578818	3	26578818	G	C	0.599353	0.134167	4.81443e-05	9.94131
3-26582868	3	26582868	G	A	0.60008	0.140858	9.47334e-05	9.26444
3-26589239	3	26589239	T	C	0.382214	0.09088	0.000112983	9.08828
3-26593513	3	26593513	G	T	0.530782	0.137241	0.00033056	8.01472
3-26593528	3	26593528	C	A	0.550885	0.12849	8.67307e-05	9.3527
3-26593583	3	26593583	G	A	0.555623	0.129674	8.74689e-05	9.34423
3-26594763	3	26594763	A	T	0.583808	0.150081	0.000308194	8.08478
3-26607879	3	26607879	C	A	0.520472	0.12349	0.000109753	9.11728
3-26660621	3	26660621	CTCT	C	0.593728	0.149919	0.000247107	8.30569
3-26660629	3	26660629	T	C	0.593728	0.149919	0.000247107	8.30569
3-26660632	3	26660632	T	C	0.593728	0.149919	0.000247107	8.30569
3-26668238	3	26668238	A	AAGACCTGTGGGAGGATTCC	-0.419703	0.0940375	4.87948e-05	9.92789
3-26707681	3	26707681	G	A	0.538961	0.126819	9.79553e-05	9.231
3-26712411	3	26712411	A	T	0.589097	0.148232	0.000236562	8.3493
3-26726142	3	26726142	C	G	0.649862	0.139191	2.4654e-05	10.6106
3-26726711	3	26726711	G	T	0.532922	0.1331	0.000215316	8.4434
3-26726712	3	26726712	C	T	0.532922	0.1331	0.000215316	8.4434
3-26732532	3	26732532	AC	A	0.400431	0.101525	0.000260009	8.2548
3-26732587	3	26732587	G	A	0.362218	0.090845	0.000227009	8.39052
3-26763577	3	26763577	G	A	0.603287	0.142966	0.000107958	9.13377
3-26795762	3	26795762	G	A	0.580601	0.141003	0.00014993	8.80534
3-26804562	3	26804562	G	C	0.512596	0.127671	0.000207919	8.47836
3-26805647	3	26805647	A	C	-0.406836	0.0878714	2.80756e-05	10.4806
3-26835878	3	26835878	C	T	0.440729	0.0992195	5.23198e-05	9.85814
3-26836110	3	26836110	G	A	0.592639	0.116165	5.69652e-06	12.0757
3-26840026	3	26840026	T	TG	0.523683	0.126164	0.000134808	8.91166
3-26848690	3	26848690	C	A	0.67664	0.114618	3.51986e-07	14.8597
3-26960874	3	26960874	G	A	0.628711	0.140524	4.70722e-05	9.96383
3-26964882	3	26964882	G	A	0.418874	0.105204	0.000231106	8.37263
3-26975657	3	26975657	CCA	C	0.606623	0.141468	8.65367e-05	9.35494
3-26988753	3	26988753	C	A	0.606482	0.14443	0.000115402	9.06709
3-26988795	3	26988795	C	A	0.580247	0.141139	0.00015307	8.78461
3-26988856	3	26988856	CAAGAGGT	C	0.570444	0.143648	0.000238844	8.3397
3-26988890	3	26988890	T	TG	0.570428	0.143852	0.000243191	8.32166
3-26992323	3	26992323	T	G	0.596373	0.146619	0.000175969	8.6452
3-27003421	3	27003421	G	A	0.499984	0.128701	0.000313143	8.06885
3-27003422	3	27003422	G	A	0.499984	0.128701	0.000313143	8.06885
3-27138012	3	27138012	C	T	0.546128	0.118552	3.03382e-05	10.4031
3-27386082	3	27386082	G	A	0.546057	0.134176	0.000174727	8.65229
3-27390314	3	27390314	C	A	0.375345	0.0928478	0.00019048	8.56596
3-27394756	3	27394756	T	TAA	0.414283	0.0924478	4.59662e-05	9.9876
3-27466854	3	27466854	G	A	0.46268	0.119176	0.000315648	8.06088
3-27625069	3	27625069	G	A	0.378101	0.0947062	0.000223349	8.40677
3-27626586	3	27626586	C	T	0.391636	0.0977833	0.000214497	8.44721
3-27641600	3	27641600	AG	A	0.591196	0.142514	0.000135885	8.9037
3-27651450	3	27651450	GAAGTC	G	0.45635	0.107132	9.48764e-05	9.26294
3-27793630	3	27793630	A	G	0.410513	0.105839	0.00031926	8.0495
3-27882923	3	27882923	T	A	0.404462	0.089177	3.84212e-05	10.1669
3-27885957	3	27885957	C	T	0.591517	0.145551	0.00017794	8.63406
3-27918481	3	27918481	G	T	0.326662	0.0843417	0.000324882	8.03205
3-27920714	3	27920714	A	AT	0.624046	0.147904	0.000108147	9.13202
3-27922229	3	27922229	C	T	0.405948	0.102792	0.000255889	8.27077
3-27922997	3	27922997	G	T	0.417238	0.0863768	1.43261e-05	11.1534
3-27923238	3	27923238	G	A	0.607428	0.140674	7.85141e-05	9.45223
3-27923635	3	27923635	C	T	0.474569	0.101062	2.25263e-05	10.7008
3-27923640	3	27923640	C	T	0.474569	0.101062	2.25263e-05	10.7008
3-27924073	3	27924073	A	C	0.436103	0.0895867	1.26212e-05	11.2801
3-27924624	3	27924624	G	A	0.549487	0.139459	0.000263323	8.24213
3-27924637	3	27924637	A	T	0.642919	0.12755	7.02128e-06	11.8666
3-27924822	3	27924822	T	C	0.642919	0.12755	7.02128e-06	11.8666
3-27924965	3	27924965	C	T	0.691186	0.120165	5.98536e-07	14.3288
3-27935202	3	27935202	A	G	0.644623	0.122453	3.25961e-06	12.6339
3-27935377	3	27935377	T	G	0.609506	0.135141	4.17824e-05	10.083
3-27941824	3	27941824	G	A	0.514593	0.126665	0.000178715	8.62972
3-27958141	3	27958141	C	A	0.485987	0.12112	0.000209598	8.47032
3-27978877	3	27978877	CACCAT	C	0.607729	0.149975	0.000184737	8.59658
3-27980561	3	27980561	C	T	0.516773	0.130897	0.000256941	8.26666
3-27985844	3	27985844	TTATTACCCCCTTTGTAG	T	0.48983	0.12619	0.00031626	8.05895
3-28007761	3	28007761	T	C	0.521006	0.121691	8.84344e-05	9.33325
3-28008759	3	28008759	A	G	0.472804	0.114048	0.000137055	8.89513
3-28008819	3	28008819	G	C	0.454766	0.114898	0.000248932	8.29833
3-28013506	3	28013506	A	G	0.598689	0.150364	0.000231069	8.37279
3-28049145	3	28049145	TGA	T	0.602173	0.136484	5.77249e-05	9.75982
3-28049236	3	28049236	A	AC	0.636794	0.145425	6.43587e-05	9.65104
3-28090468	3	28090468	T	A	0.408466	0.102822	0.00023777	8.34421
3-28123066	3	28123066	G	A	0.467715	0.106319	6.02151e-05	9.71759
3-28225293	3	28225293	CTGAT	C	0.520742	0.125535	0.000135956	8.90318
3-28304455	3	28304455	G	A	0.535375	0.129662	0.00014458	8.84168
3-28374474	3	28374474	C	T	0.643395	0.138676	2.7187e-05	10.5128
3-28377768	3	28377768	G	A	0.539147	0.136679	0.000259639	8.25622
3-28379073	3	28379073	G	A	0.521182	0.127205	0.000160063	8.73994
3-28395895	3	28395895	G	C	0.489926	0.123974	0.000253788	8.27901
3-28395941	3	28395941	G	T	0.506389	0.126821	0.00022294	8.40861
3-28428234	3	28428234	G	C	0.338172	0.087277	0.000323239	8.03712
3-28584536	3	28584536	G	A	0.564841	0.127428	5.39507e-05	9.82744
3-28586245	3	28586245	C	T	0.441265	0.112647	0.000282949	8.17024
3-28594907	3	28594907	G	A	0.315499	0.0810122	0.000303879	8.09888
3-28680107	3	28680107	C	T	0.49791	0.10157	1.1242e-05	11.3959
3-28694744	3	28694744	T	G	0.438398	0.101636	7.96835e-05	9.43745
3-28697587	3	28697587	G	A	0.535336	0.136174	0.000270774	8.21423
3-28715510	3	28715510	C	G	-0.417196	0.103643	0.000201209	8.51117
3-28784570	3	28784570	C	T	0.58603	0.151057	0.000318405	8.05219
3-28789187	3	28789187	C	G	0.432055	0.0917324	2.14851e-05	10.7481
3-28794836	3	28794836	A	ACC	0.514744	0.128945	0.000223632	8.40551
3-28808988	3	28808988	G	A	0.632135	0.145125	6.93997e-05	9.57563
3-28812548	3	28812548	G	A	0.587317	0.149462	0.000272232	8.20886
3-28859083	3	28859083	C	G	0.391481	0.0925449	0.000104395	9.16733
3-28859118	3	28859118	G	A	0.42458	0.088165	1.50548e-05	11.1038
3-28859855	3	28859855	T	C	-0.345812	0.0891515	0.000319001	8.05032
3-28859856	3	28859856	G	A	-0.345812	0.0891515	0.000319001	8.05032
3-28859949	3	28859949	T	C	-0.381956	0.0957123	0.000224543	8.40144
3-28859988	3	28859988	C	T	0.348891	0.0796131	6.36297e-05	9.66243
3-28860514	3	28860514	C	A	0.408458	0.0862588	1.97365e-05	10.833
3-28860620	3	28860620	G	C	-0.403475	0.0961801	0.00011695	9.05377
3-28861554	3	28861554	T	G	-0.398593	0.0891602	4.7622e-05	9.95222
3-28861644	3	28861644	C	A	-0.359992	0.090366	0.000229531	8.37947
3-28864946	3	28864946	G	C	0.331675	0.0839991	0.00025644	8.26861
3-28866708	3	28866708	A	T	-0.44401	0.0906615	1.14217e-05	11.38
3-28869276	3	28869276	C	T	-0.359449	0.0925972	0.000316102	8.05945
3-28869498	3	28869498	TCAAA	T	-0.359009	0.0906263	0.000246257	8.30913
3-28870219	3	28870219	G	A	-0.395491	0.0760622	4.07208e-06	12.4114
3-28875601	3	28875601	C	T	0.585204	0.148269	0.000257763	8.26347
3-28900087	3	28900087	G	A	0.603999	0.139413	7.48972e-05	9.49939
3-28908568	3	28908568	G	A	0.651561	0.132886	1.12021e-05	11.3994
3-28908580	3	28908580	G	T	0.651561	0.132886	1.12021e-05	11.3994
3-28908647	3	28908647	C	T	0.630245	0.139984	4.28884e-05	10.0569
3-28908695	3	28908695	C	T	0.670222	0.12636	2.84094e-06	12.7714
3-28908718	3	28908718	C	A	0.670222	0.12636	2.84094e-06	12.7714
3-28908765	3	28908765	A	C	0.599274	0.136017	5.8901e-05	9.73965
3-28908789	3	28908789	C	G	0.587563	0.14333	0.000158956	8.74689
3-28908807	3	28908807	C	T	0.594271	0.150515	0.000256681	8.26768
3-28909304	3	28909304	AC	A	0.618016	0.137967	4.62409e-05	9.98165
3-28916277	3	28916277	C	A	0.588524	0.148521	0.000245362	8.31278
3-28916465	3	28916465	G	T	0.536577	0.130153	0.000147548	8.82136
3-28916466	3	28916466	G	T	0.536577	0.130153	0.000147548	8.82136
3-28920572	3	28920572	TATCACCCATC	T	0.609151	0.141205	7.95503e-05	9.43912
3-28926464	3	28926464	TG	T	0.48823	0.114845	9.75245e-05	9.23541
3-28927579	3	28927579	C	T	-0.331104	0.0850699	0.0003061	8.0916
3-28929115	3	28929115	TTAG	T	0.595027	0.143213	0.000133076	8.92459
3-28929206	3	28929206	C	T	0.355547	0.0811857	6.42359e-05	9.65295
3-28929475	3	28929475	C	A	0.36421	0.0814537	4.74896e-05	9.955
3-28929601	3	28929601	G	A	-0.362735	0.0825074	6.07643e-05	9.70851
3-28929694	3	28929694	A	C	-0.435118	0.0983294	5.53007e-05	9.80272
3-28932763	3	28932763	GGCAGAAAAGAGAGCCGGCC	G	0.616674	0.14442	9.17638e-05	9.29629
3-28966204	3	28966204	G	A	0.55141	0.129271	9.31073e-05	9.28176
3-28974425	3	28974425	A	C	0.531346	0.130935	0.000181314	8.61528
3-28975138	3	28975138	C	CT	-0.343913	0.0785942	6.50029e-05	9.64108
3-28993167	3	28993167	T	C	0.569909	0.14725	0.000327662	8.02353
3-28995287	3	28995287	G	A	0.568433	0.145969	0.00030414	8.09802
3-29023986	3	29023986	G	A	0.413179	0.102316	0.000193113	8.55223
3-29033176	3	29033176	G	A	0.530724	0.115413	3.11746e-05	10.3759
3-29048164	3	29048164	A	T	0.460418	0.110157	0.000122877	9.00432
3-29049363	3	29049363	C	G	0.591954	0.145647	0.00017776	8.63508
3-29173880	3	29173880	G	A	0.463257	0.116039	0.000223411	8.4065
3-29244807	3	29244807	C	T	0.424233	0.10609	0.000218844	8.42715
3-29293780	3	29293780	G	A	0.577174	0.137282	0.000113492	9.08378
3-29388387	3	29388387	T	A	-0.36216	0.0932157	0.000312825	8.06987
3-29432658	3	29432658	A	G	0.520891	0.124366	0.000119479	9.03237
3-29441050	3	29441050	C	T	0.598149	0.146472	0.000167109	8.69686
3-29474457	3	29474457	G	A	0.621882	0.134475	2.8583e-05	10.4627
3-29517656	3	29517656	CTCTGCTCAG	C	0.572719	0.144608	0.000246972	8.30623
3-29518869	3	29518869	A	G	0.581183	0.144789	0.000208553	8.47532
3-29526002	3	29526002	G	T	0.537679	0.124423	7.76431e-05	9.46339
3-29529680	3	29529680	CTT	C	0.578085	0.144433	0.000216332	8.43869
3-29529697	3	29529697	A	T	0.578085	0.144433	0.000216332	8.43869
3-29529799	3	29529799	C	A	0.597702	0.149724	0.00022359	8.4057
3-29532139	3	29532139	C	T	0.574831	0.123663	2.63993e-05	10.5422
3-29577038	3	29577038	C	T	0.505995	0.125951	0.000206321	8.48608
3-29618813	3	29618813	G	A	0.543396	0.110771	1.11104e-05	11.4076
3-29624303	3	29624303	G	A	0.500841	0.117674	9.59721e-05	9.25145
3-29633250	3	29633250	G	A	0.439869	0.112537	0.00029066	8.14336
3-29692820	3	29692820	T	A	0.379035	0.0951097	0.000228427	8.3843
3-29717824	3	29717824	G	A	0.384597	0.0987861	0.000305055	8.09502
3-29718717	3	29718717	G	C	0.472561	0.112423	0.000113822	9.08088
3-29719498	3	29719498	C	T	0.424588	0.103742	0.000162357	8.72572
3-29829297	3	29829297	G	A	0.455715	0.109985	0.000138051	8.88788
3-29830777	3	29830777	C	G	0.548574	0.13266	0.000141737	8.86154
3-29830780	3	29830780	G	A	0.542083	0.136108	0.000230235	8.37641
3-29853531	3	29853531	G	C	0.469996	0.111694	0.00011218	9.0954
3-29865452	3	29865452	G	C	0.486601	0.107105	3.7454e-05	10.1924
3-29887724	3	29887724	G	GT	0.473753	0.115691	0.000161191	8.73292
3-29902582	3	29902582	C	A	0.299785	0.076994	0.000304689	8.09622
3-29955111	3	29955111	C	G	0.519818	0.129871	0.000216237	8.43913
3-29957296	3	29957296	T	G	0.542606	0.119689	3.86796e-05	10.1602
3-29972711	3	29972711	C	T	0.614096	0.146082	0.000113685	9.08208
3-29972803	3	29972803	C	T	0.593258	0.141185	0.00011434	9.07633
3-29988427	3	29988427	G	A	0.63934	0.163544	0.000290101	8.14528
3-30067679	3	30067679	G	T	0.394168	0.0935458	0.000110125	9.11389
3-30090605	3	30090605	TG	T	0.46758	0.111389	0.000115929	9.06253
3-30149867	3	30149867	G	A	0.588314	0.152067	0.00032927	8.01863
3-30155984	3	30155984	G	A	0.524666	0.127502	0.000151233	8.79669
3-30256095	3	30256095	G	A	0.567252	0.146239	0.000318991	8.05035
3-30287394	3	30287394	C	T	0.526441	0.135156	0.000303295	8.10081
3-30315903	3	30315903	T	C	0.355272	0.0908598	0.000289341	8.1479
3-30342786	3	30342786	G	A	0.447622	0.110971	0.000195945	8.53768
3-30376279	3	30376279	G	A	0.477203	0.114307	0.000124827	8.98859
3-30382900	3	30382900	C	CG	0.487829	0.118557	0.000151337	8.796
3-30404198	3	30404198	C	T	0.484879	0.125103	0.000322082	8.0407
3-30460977	3	30460977	G	A	0.485911	0.11231	7.63579e-05	9.48008
3-30560049	3	30560049	A	G	0.505425	0.125181	0.000193554	8.54995
3-30595151	3	30595151	A	G	0.411315	0.104443	0.000264956	8.23595
3-30742025	3	30742025	G	A	-0.355825	0.0897347	0.00024326	8.32138
3-30760605	3	30760605	G	T	-0.501369	0.12879	0.000305366	8.094
3-30789474	3	30789474	C	T	0.592258	0.153015	0.00032743	8.02424
3-30803145	3	30803145	CCA	C	-0.476075	0.0889708	2.41662e-06	12.9331
3-30838122	3	30838122	T	C	0.312142	0.0769977	0.000183743	8.60197
3-30841183	3	30841183	GATTTTAA	G	0.382274	0.0967077	0.000252972	8.28223
3-30908581	3	30908581	G	A	0.601215	0.146264	0.000153413	8.78238
3-30921030	3	30921030	C	G	-0.530153	0.133031	0.000228472	8.3841
3-30961755	3	30961755	A	C	0.543258	0.137065	0.000244629	8.31577
3-30974599	3	30974599	G	A	0.484657	0.111333	6.99828e-05	9.56726
3-31071917	3	31071917	G	A	0.526087	0.126291	0.000128529	8.95936
3-31102274	3	31102274	T	A	0.44823	0.111708	0.000209534	8.47062
3-31127698	3	31127698	C	G	0.521131	0.131974	0.000256284	8.26923
3-31182509	3	31182509	C	T	0.413863	0.0974929	9.94889e-05	9.21546
3-31187915	3	31187915	G	A	0.440573	0.112882	0.000295919	8.12543
3-31194190	3	31194190	A	T	0.42629	0.109914	0.000319541	8.04863
3-31194529	3	31194529	G	A	0.542056	0.114296	1.92588e-05	10.8575
3-31196973	3	31196973	T	TA	0.528023	0.115092	3.22981e-05	10.3405
3-31199006	3	31199006	C	T	0.319443	0.08073	0.000249764	8.295
3-31205976	3	31205976	GC	G	0.592723	0.152495	0.000311226	8.07499
3-31242753	3	31242753	G	GGA	0.602741	0.136428	5.66053e-05	9.77941
3-31267825	3	31267825	C	T	0.598332	0.147295	0.000178994	8.62816
3-31418233	3	31418233	G	T	0.402079	0.101073	0.000233642	8.36172
3-31499020	3	31499020	T	C	0.407824	0.101004	0.000193462	8.55043
3-31569031	3	31569031	C	G	0.50688	0.117468	7.9262e-05	9.44275
3-31571288	3	31571288	G	A	0.477905	0.116533	0.00015812	8.75216
3-31574551	3	31574551	G	T	0.488356	0.124725	0.000284542	8.16463
3-31574552	3	31574552	G	C	0.488356	0.124725	0.000284542	8.16463
3-31574596	3	31574596	T	C	0.497446	0.119061	0.000123506	8.99922
3-31574599	3	31574599	G	A	0.497446	0.119061	0.000123506	8.99922
3-31776943	3	31776943	C	T	0.349911	0.0893589	0.000284236	8.1657
3-31852836	3	31852836	G	C	0.501335	0.123594	0.000182353	8.60957
3-31852837	3	31852837	G	A	0.501335	0.123594	0.000182353	8.60957
3-31895605	3	31895605	T	C	0.471749	0.121113	0.000303258	8.10093
3-31911704	3	31911704	C	G	0.445542	0.114729	0.000314544	8.06439
3-31974002	3	31974002	G	A	0.378782	0.0971195	0.000298499	8.11674
3-32013087	3	32013087	C	T	0.439245	0.105585	0.000130853	8.94143
3-32013242	3	32013242	G	A	0.467609	0.112027	0.000125103	8.98637
3-32028296	3	32028296	T	G	-0.349262	0.0781294	4.76583e-05	9.95145
3-32202290	3	32202290	AGGCGTG	A	0.444173	0.103712	8.8041e-05	9.33771
3-32202810	3	32202810	C	T	0.402679	0.0988988	0.000173669	8.65836
3-32234011	3	32234011	G	A	0.648144	0.143147	3.94088e-05	10.1415
3-32236819	3	32236819	G	A	0.489189	0.0960768	5.89594e-06	12.0412
3-32254538	3	32254538	G	A	0.449128	0.11429	0.000272089	8.20938
3-32259739	3	32259739	G	A	0.461095	0.117064	0.000264414	8.238
3-32301306	3	32301306	A	C	-0.358421	0.0860209	0.000128115	8.96258
3-32303927	3	32303927	C	A	0.438223	0.104211	0.000113178	9.08655
3-32304043	3	32304043	TGCTGCTGTCCC	T	0.373594	0.0945301	0.000253576	8.27985
3-32307348	3	32307348	A	G	0.436117	0.107985	0.000192846	8.55362
3-32309862	3	32309862	G	A	0.298856	0.0772193	0.000327786	8.02315
3-32310441	3	32310441	A	G	0.382452	0.0949107	0.000198497	8.52474
3-32310522	3	32310522	A	G	0.35653	0.0828911	8.29213e-05	9.39762
3-32330384	3	32330384	C	A	0.368192	0.0941197	0.000287677	8.15367
3-32347363	3	32347363	T	C	0.501119	0.10438	1.58257e-05	11.0539
3-32355016	3	32355016	G	A	0.434258	0.111675	0.000309528	8.08046
3-32361029	3	32361029	G	T	0.574544	0.145723	0.000261185	8.25028
3-32362012	3	32362012	C	A	0.481478	0.109065	5.7245e-05	9.76817
3-32446275	3	32446275	C	T	0.646375	0.138791	2.56335e-05	10.5716
3-32458474	3	32458474	A	T	0.528645	0.130449	0.000184564	8.59751
3-32458489	3	32458489	G	A	0.516852	0.112369	3.10588e-05	10.3796
3-32508006	3	32508006	G	T	0.530482	0.123343	8.30055e-05	9.3966
3-32576689	3	32576689	A	G	0.387158	0.0988907	0.000284934	8.16325
3-32619198	3	32619198	C	A	0.425214	0.106183	0.000214905	8.44532
3-32631706	3	32631706	C	T	0.579457	0.149968	0.00033434	8.00335
3-32633647	3	32633647	A	T	0.575686	0.148475	0.000320601	8.04531
3-32668670	3	32668670	G	A	0.533528	0.134832	0.000249717	8.29518
3-32677450	3	32677450	G	A	0.581095	0.150151	0.000327942	8.02267
3-32758530	3	32758530	G	T	0.456383	0.11384	0.000211894	8.45943
3-32758669	3	32758669	A	G	0.446478	0.110951	0.000201983	8.50733
3-32762367	3	32762367	C	A	0.436892	0.111965	0.000296758	8.12259
3-32762825	3	32762825	C	T	0.518401	0.119785	7.60512e-05	9.4841
3-32766470	3	32766470	C	T	0.5757	0.135521	9.8534e-05	9.22511
3-32832463	3	32832463	A	ATACAG	0.436844	0.105057	0.000131667	8.93523
3-32868038	3	32868038	C	G	0.585924	0.138949	0.000109001	9.12416
3-32921599	3	32921599	G	T	0.603695	0.140576	8.47598e-05	9.37569
3-32930999	3	32930999	CG	C	-0.454269	0.1105	0.000153135	8.78419
3-32946798	3	32946798	C	T	0.508728	0.130532	0.000301139	8.10794
3-32953984	3	32953984	G	A	0.510943	0.131328	0.000307579	8.08678
3-33004975	3	33004975	C	T	0.399645	0.10124	0.000257286	8.26532
3-33010103	3	33010103	G	A	0.336546	0.0849849	0.000247311	8.30486
3-33027138	3	33027138	CGACCTCA	C	0.391002	0.0953051	0.000157307	8.75731
3-33044314	3	33044314	T	G	0.447115	0.114691	0.000300115	8.11134
3-33093652	3	33093652	G	A	0.429092	0.111051	0.000334285	8.00352
3-33102338	3	33102338	G	A	0.520123	0.130071	0.000218864	8.42706
3-33198768	3	33198768	T	A	0.456349	0.105056	7.21518e-05	9.53674
3-33207481	3	33207481	C	T	0.36478	0.0771367	2.01549e-05	10.8121
3-33216299	3	33216299	G	C	0.478384	0.122975	0.000308062	8.08521
3-33226824	3	33226824	C	T	0.511052	0.126774	0.000197488	8.52983
3-33290596	3	33290596	G	A	0.39375	0.0962986	0.000164387	8.71329
3-33301019	3	33301019	G	A	0.513785	0.111705	3.10702e-05	10.3793
3-33321069	3	33321069	G	A	0.508744	0.128063	0.00023771	8.34446
3-33378460	3	33378460	G	C	0.515497	0.109004	2.01458e-05	10.8125
3-33379343	3	33379343	G	A	0.478262	0.119187	0.000209415	8.47119
3-33379383	3	33379383	C	A	0.498152	0.108366	3.13319e-05	10.3709
3-33401497	3	33401497	G	A	-0.331473	0.0853222	0.000313045	8.06916
3-33481281	3	33481281	G	T	0.603809	0.139881	7.88637e-05	9.44779
3-33513175	3	33513175	G	A	0.595098	0.150036	0.00024244	8.32476
3-33525672	3	33525672	A	G	0.571982	0.1466	0.000297129	8.12134
3-33539638	3	33539638	C	G	0.592446	0.142335	0.000129908	8.94868
3-33599330	3	33599330	C	T	0.595908	0.137308	7.30892e-05	9.52383
3-33604937	3	33604937	G	A	0.573736	0.143433	0.000217992	8.43105
3-33622921	3	33622921	T	C	-0.382315	0.0890249	8.47533e-05	9.37577
3-33659258	3	33659258	G	A	0.497544	0.120087	0.000138139	8.88725
3-33659281	3	33659281	C	A	0.466475	0.119534	0.000296371	8.1239
3-33699169	3	33699169	C	G	0.551795	0.126873	7.0916e-05	9.55401
3-33718493	3	33718493	C	T	0.540246	0.13907	0.000313303	8.06834
3-33719087	3	33719087	C	T	0.48144	0.120096	0.000212025	8.45881
3-33719102	3	33719102	A	G	0.400669	0.089191	4.43275e-05	10.0239
3-33747295	3	33747295	C	T	0.623978	0.132753	2.2192e-05	10.7158
3-33754256	3	33754256	TACA	T	0.425775	0.0988621	8.14322e-05	9.41574
3-33885199	3	33885199	T	C	0.403648	0.0985364	0.000160452	8.73752
3-33903965	3	33903965	G	A	0.491482	0.120773	0.000174864	8.6515
3-33939022	3	33939022	G	C	0.604913	0.145327	0.000129878	8.94891
3-34254572	3	34254572	G	A	0.615265	0.143773	8.89992e-05	9.32688
3-34358207	3	34358207	G	T	0.500501	0.128562	0.000305197	8.09455
3-34358994	3	34358994	TA	T	0.537192	0.107623	8.30042e-06	11.6992
3-34368951	3	34368951	A	C	0.564166	0.11785	1.65771e-05	11.0075
3-34432688	3	34432688	C	T	0.539136	0.107567	7.73647e-06	11.7696
3-34573163	3	34573163	A	T	0.406825	0.0826255	1.04482e-05	11.4691
3-34754208	3	34754208	C	T	0.589327	0.150008	0.000272999	8.20604
3-34762536	3	34762536	T	G	0.590895	0.139769	0.000105246	9.15921
3-34781732	3	34781732	C	A	-0.588269	0.140738	0.000122784	9.00508
3-34792806	3	34792806	C	T	0.462137	0.100431	3.08572e-05	10.3861
3-34795300	3	34795300	G	A	0.387771	0.0953279	0.000175819	8.64606
3-34832746	3	34832746	A	G	-0.470588	0.107289	6.28392e-05	9.67493
3-34877622	3	34877622	T	G	0.537871	0.120816	5.06224e-05	9.89112
3-34895185	3	34895185	C	T	0.522145	0.128794	0.00018363	8.60259
3-34909548	3	34909548	C	G	0.446068	0.108695	0.000156688	8.76126
3-34939280	3	34939280	C	T	0.600503	0.144372	0.000131142	8.93923
3-34960850	3	34960850	C	A	0.627669	0.138401	3.84652e-05	10.1658
3-34973713	3	34973713	G	GTT	0.43176	0.110229	0.000283203	8.16935
3-34975013	3	34975013	G	A	0.422131	0.0885125	1.76113e-05	10.947
3-34975014	3	34975014	A	T	0.422131	0.0885125	1.76113e-05	10.947
3-34984837	3	34984837	G	A	0.5034	0.102399	1.07228e-05	11.4431
3-34986487	3	34986487	G	A	0.400142	0.0979017	0.000165262	8.70798
3-34987536	3	34987536	G	A	0.381669	0.0936557	0.000171679	8.66988
3-35035589	3	35035589	C	T	0.454551	0.114507	0.000239968	8.33501
3-35043252	3	35043252	C	T	0.430368	0.100165	8.41656e-05	9.38272
3-35052108	3	35052108	T	C	0.527067	0.128163	0.000152428	8.78882
3-35062356	3	35062356	C	T	0.510793	0.13095	0.000298028	8.11832
3-35099950	3	35099950	G	A	0.556449	0.127715	6.91375e-05	9.57941
3-35175570	3	35175570	G	A	0.50971	0.116689	6.66593e-05	9.61592
3-35203880	3	35203880	A	C	0.536841	0.126996	0.0001054	9.15775
3-35209470	3	35209470	C	T	0.560912	0.119647	2.31207e-05	10.6748
3-35350651	3	35350651	T	A	0.560426	0.134924	0.000133588	8.92075
3-35360718	3	35360718	C	T	0.582468	0.131686	5.56582e-05	9.79628
3-35360724	3	35360724	G	A	0.582468	0.131686	5.56582e-05	9.79628
3-35431930	3	35431930	C	A	0.542922	0.135864	0.000220743	8.41851
3-35615326	3	35615326	C	G	0.596449	0.131598	3.88224e-05	10.1565
3-35616818	3	35616818	A	G	0.441512	0.11257	0.000278659	8.18552
3-35619488	3	35619488	C	T	0.33261	0.0757781	6.22017e-05	9.68513
3-35643520	3	35643520	C	A	0.472744	0.119912	0.000261425	8.24936
3-35779743	3	35779743	G	A	0.400606	0.0988173	0.000183688	8.60227
3-35803918	3	35803918	A	T	0.45118	0.101262	5.00298e-05	9.90289
3-36002074	3	36002074	G	A	0.400584	0.0958271	0.000122631	9.00633
3-36111505	3	36111505	T	C	0.618949	0.135566	3.47658e-05	10.2669
3-36111513	3	36111513	C	T	0.636281	0.130575	1.24107e-05	11.297
3-36112461	3	36112461	T	A	0.530835	0.123384	8.26264e-05	9.40118
3-36124349	3	36124349	C	T	0.304222	0.0716267	9.87607e-05	9.22281
3-36150724	3	36150724	T	C	0.518914	0.132149	0.00027464	8.20005
3-36203191	3	36203191	C	T	0.369446	0.0955786	0.000332796	8.00798
3-36210576	3	36210576	C	T	0.469392	0.118338	0.000242318	8.32526
3-36289180	3	36289180	T	A	0.492358	0.117188	0.000114549	9.07451
3-36289270	3	36289270	C	A	0.452405	0.0960266	2.13919e-05	10.7525
3-36303602	3	36303602	CT	C	0.472996	0.120179	0.000266952	8.22844
3-36303626	3	36303626	A	C	0.602479	0.153711	0.000280904	8.1775
3-36340678	3	36340678	C	T	0.348774	0.0777156	4.49802e-05	10.0093
3-36386691	3	36386691	C	A	0.525476	0.135099	0.00030858	8.08353
3-36393651	3	36393651	C	A	0.611013	0.138135	5.56294e-05	9.7968
3-36405901	3	36405901	G	T	-0.378266	0.0924371	0.000162662	8.72383
3-36451166	3	36451166	CGTGTA	C	0.538398	0.132751	0.000182703	8.60765
3-36451254	3	36451254	C	T	0.593182	0.146384	0.000184728	8.59663
3-36557943	3	36557943	C	T	0.520334	0.131422	0.000247932	8.30236
3-36636798	3	36636798	G	A	0.409579	0.103407	0.000246714	8.30728
3-36648762	3	36648762	G	T	0.482945	0.111356	7.38053e-05	9.51408
3-36654539	3	36654539	T	C	0.598054	0.149611	0.000219826	8.42267
3-36675709	3	36675709	G	A	0.53173	0.108482	1.12635e-05	11.3939
3-36676020	3	36676020	GC	G	0.60719	0.142039	9.03438e-05	9.31189
3-36678799	3	36678799	G	C	0.528986	0.12564	0.000111307	9.10322
3-36736172	3	36736172	G	A	0.531955	0.121173	6.20456e-05	9.68764
3-36861129	3	36861129	G	A	0.498879	0.128942	0.000329039	8.01933
3-36926994	3	36926994	A	T	-0.418835	0.0826806	6.44283e-06	11.9525
3-36926997	3	36926997	T	G	-0.394749	0.0854959	2.92928e-05	10.4382
3-36927043	3	36927043	T	C	-0.367046	0.0945815	0.000317202	8.05597
3-36928081	3	36928081	C	A	0.53082	0.131235	0.000189142	8.57301
3-36946705	3	36946705	T	C	0.590578	0.133063	5.295e-05	9.84616
3-36967163	3	36967163	G	A	0.58781	0.152022	0.000331502	8.01188
3-36973691	3	36973691	TGCGCGCCGCCATTTTGGAGTAGATGTTGGTATACACCAAGATG	T	0.517752	0.12611	0.000155848	8.76663
3-37068143	3	37068143	G	C	-0.348813	0.0891984	0.000288965	8.14921
3-37091056	3	37091056	C	T	0.557532	0.123835	4.28925e-05	10.0568
3-37161525	3	37161525	G	A	0.547195	0.133218	0.00015487	8.77292
3-37177488	3	37177488	C	T	0.359036	0.0920076	0.000296565	8.12324
3-37186587	3	37186587	G	T	0.612331	0.141547	7.64881e-05	9.47838
3-37192229	3	37192229	G	A	-0.346717	0.079535	6.86088e-05	9.58709
3-37194698	3	37194698	G	GCT	0.434589	0.0765092	7.69151e-07	14.078
3-37194810	3	37194810	C	T	0.413055	0.0815063	6.39772e-06	11.9596
3-37195055	3	37195055	AGC	A	0.48813	0.0787305	1.2399e-07	15.9031
3-37196212	3	37196212	C	T	0.488098	0.115419	0.000104822	9.16324
3-37208399	3	37208399	T	G	0.500624	0.12252	0.00016585	8.70443
3-37223627	3	37223627	C	T	-0.485427	0.12509	0.0003173	8.05566
3-37223628	3	37223628	C	G	-0.485427	0.12509	0.0003173	8.05566
3-37225224	3	37225224	G	GA	-0.363033	0.0936728	0.000322395	8.03973
3-37225465	3	37225465	T	A	0.341089	0.0830557	0.000155247	8.77049
3-37239767	3	37239767	C	T	0.493593	0.107571	3.22198e-05	10.3429
3-37283186	3	37283186	G	A	0.520637	0.11669	4.90253e-05	9.92318
3-37317373	3	37317373	C	G	0.428319	0.087912	1.24437e-05	11.2943
3-37329935	3	37329935	A	C	0.36573	0.076156	1.57482e-05	11.0588
3-37345189	3	37345189	T	A	-0.382018	0.0910507	0.000116701	9.05589
3-37367017	3	37367017	G	A	-0.420693	0.0980076	8.53106e-05	9.36921
3-37395208	3	37395208	T	A	0.469053	0.109642	8.93969e-05	9.32242
3-37398636	3	37398636	A	G	0.453389	0.103222	6.15687e-05	9.69536
3-37415978	3	37415978	G	A	0.394273	0.0922611	9.07444e-05	9.30746
3-37416306	3	37416306	G	A	0.434649	0.112275	0.000326709	8.02644
3-37420276	3	37420276	C	T	0.492364	0.120633	0.000168285	8.68985
3-37428528	3	37428528	G	A	0.476419	0.120097	0.000242006	8.32655
3-37438380	3	37438380	AGT	A	0.611443	0.102655	2.92341e-07	15.0453
3-37440382	3	37440382	A	G	0.460326	0.110028	0.000121277	9.01744
3-37441314	3	37441314	T	A	-0.361459	0.0843128	8.68012e-05	9.35189
3-37451977	3	37451977	G	A	0.468324	0.116744	0.00021019	8.4675
3-37483517	3	37483517	C	T	0.346534	0.0892012	0.000313148	8.06884
3-37499052	3	37499052	C	A	0.39209	0.096717	0.000183693	8.60225
3-37543044	3	37543044	C	A	0.394601	0.096286	0.000159543	8.7432
3-37637244	3	37637244	C	A	-0.324259	0.0797579	0.000177067	8.63898
3-37637265	3	37637265	G	GCA	-0.349321	0.0797271	6.38127e-05	9.65956
3-37667759	3	37667759	T	A	0.442991	0.105435	0.000114502	9.07492
3-37673133	3	37673133	C	T	0.437481	0.103636	0.000107421	9.13876
3-37680066	3	37680066	T	C	0.379744	0.0974631	0.000302154	8.10457
3-37690353	3	37690353	T	C	0.501468	0.120883	0.000135863	8.90386
3-37704964	3	37704964	G	A	-0.368093	0.0943093	0.000295832	8.12572
3-37708199	3	37708199	C	T	0.458178	0.112382	0.000170737	8.67539
3-37710591	3	37710591	G	A	0.484104	0.0980331	9.94831e-06	11.5181
3-37729627	3	37729627	G	T	-0.329025	0.084584	0.000308228	8.08467
3-37834343	3	37834343	C	A	0.393822	0.100667	0.000287524	8.15421
3-37835753	3	37835753	A	T	0.482281	0.124484	0.000323701	8.03569
3-37904535	3	37904535	C	A	0.420643	0.0891278	2.08045e-05	10.7803
3-37992303	3	37992303	G	A	0.558615	0.14307	0.000294493	8.13026
3-37994546	3	37994546	C	T	0.391114	0.0955844	0.000162833	8.72279
3-38017909	3	38017909	C	T	0.548452	0.136818	0.000212143	8.45825
3-38062400	3	38062400	CGCAGT	C	0.508573	0.126527	0.000204963	8.49268
3-38096111	3	38096111	G	T	0.393071	0.0963004	0.000168167	8.69055
3-38109156	3	38109156	G	A	0.576583	0.128141	4.32664e-05	10.0481
3-38142640	3	38142640	C	T	0.658483	0.128261	5.1012e-06	12.186
3-38142678	3	38142678	A	C	0.57519	0.138417	0.000132802	8.92665
3-38189706	3	38189706	G	A	0.644828	0.137486	2.29583e-05	10.6818
3-38189759	3	38189759	G	A	0.60226	0.145731	0.00014288	8.8535
3-38190337	3	38190337	G	A	0.606064	0.136289	5.14775e-05	9.87437
3-38190358	3	38190358	A	G	0.71425	0.113503	8.93938e-08	16.2302
3-38194537	3	38194537	C	T	0.596445	0.128452	2.68469e-05	10.5254
3-38198232	3	38198232	C	A	0.549766	0.125646	6.50657e-05	9.64011
3-38236767	3	38236767	C	A	0.51629	0.131734	0.000281218	8.17638
3-38237513	3	38237513	C	T	0.543192	0.133918	0.000182442	8.60908
3-38243692	3	38243692	A	G	0.538146	0.133904	0.000205349	8.4908
3-38244502	3	38244502	G	A	0.415761	0.107045	0.000313999	8.06612
3-38246660	3	38246660	C	T	0.502166	0.119008	0.000108026	9.13314
3-38250483	3	38250483	T	G	0.552122	0.127921	7.89903e-05	9.44619
3-38250789	3	38250789	G	T	0.326391	0.0806008	0.000186349	8.58789
3-38259266	3	38259266	G	A	0.507894	0.116548	6.89452e-05	9.5822
3-38301464	3	38301464	G	A	0.3684	0.0927419	0.000237942	8.34348
3-38311788	3	38311788	T	C	0.359318	0.0876942	0.000159961	8.74058
3-38311834	3	38311834	G	A	0.375997	0.0851366	5.69064e-05	9.7741
3-38311837	3	38311837	G	A	0.37583	0.0853084	5.89689e-05	9.7385
3-38319107	3	38319107	G	T	0.347742	0.0856251	0.00017952	8.62523
3-38323985	3	38323985	C	A	0.377653	0.093477	0.000192011	8.55796
3-38380358	3	38380358	C	T	0.61181	0.132485	2.9215e-05	10.4408
3-38386297	3	38386297	T	C	-0.467905	0.118874	0.000266642	8.2296
3-38386609	3	38386609	C	G	0.401851	0.0891801	4.23514e-05	10.0695
3-38402343	3	38402343	C	T	-0.493779	0.12406	0.00023212	8.36826
3-38414722	3	38414722	G	T	0.603158	0.14411	0.000120618	9.02288
3-38470275	3	38470275	G	A	0.558803	0.139394	0.00021202	8.45883
3-38500186	3	38500186	C	T	0.371271	0.0916797	0.000186249	8.58843
3-38524499	3	38524499	G	A	0.397703	0.0740022	2.22946e-06	13.0138
3-38541608	3	38541608	G	T	0.530602	0.130961	0.000185095	8.59464
3-38541653	3	38541653	G	T	0.568652	0.132131	8.2245e-05	9.40581
3-38544038	3	38544038	G	A	0.621653	0.1434	7.4247e-05	9.50811
3-38547269	3	38547269	T	TC	0.550128	0.137341	0.000214202	8.44859
3-38556258	3	38556258	T	C	0.425416	0.0994264	8.92068e-05	9.32455
3-38556299	3	38556299	T	C	0.506262	0.101492	8.39235e-06	11.6882
3-38582757	3	38582757	T	A	0.457058	0.111695	0.000162733	8.7234
3-38618304	3	38618304	G	A	0.625867	0.136911	3.41166e-05	10.2857
3-38644175	3	38644175	C	T	0.609849	0.138389	5.87334e-05	9.7425
3-38649088	3	38649088	C	G	0.522818	0.134317	0.000305821	8.09251
3-38652383	3	38652383	T	C	0.581903	0.127027	3.30468e-05	10.3176
3-38652647	3	38652647	T	C	0.334863	0.0774298	7.68049e-05	9.47424
3-38652648	3	38652648	C	T	0.334863	0.0774298	7.68049e-05	9.47424
3-38652758	3	38652758	C	T	0.512459	0.127765	0.000210578	8.46565
3-38652764	3	38652764	G	C	0.5269	0.12459	0.000104768	9.16377
3-38655128	3	38655128	A	C	0.361952	0.0837492	7.75251e-05	9.46491
3-38655143	3	38655143	A	T	0.362523	0.0858607	0.000107116	9.1416
3-38655144	3	38655144	G	T	0.362523	0.0858607	0.000107116	9.1416
3-38669242	3	38669242	C	T	0.489103	0.116336	0.000113522	9.08352
3-38670844	3	38670844	A	G	0.587981	0.140544	0.000121316	9.01711
3-38703956	3	38703956	C	A	-0.660308	0.167382	0.000259395	8.25716
3-38718796	3	38718796	C	T	0.312559	0.0802136	0.000301863	8.10554
3-38788731	3	38788731	C	A	0.619784	0.154638	0.000212591	8.45614
3-38930406	3	38930406	A	G	0.473476	0.10906	7.27358e-05	9.52868
3-38979108	3	38979108	G	T	0.398845	0.0863439	2.9089e-05	10.4452
3-38980995	3	38980995	G	T	0.37994	0.0935092	0.000178432	8.6313
3-38981139	3	38981139	AG	A	0.396443	0.0908005	6.71037e-05	9.60927
3-39163759	3	39163759	C	G	0.424767	0.108983	0.000300966	8.10851
3-39164662	3	39164662	G	T	0.451641	0.105983	9.43487e-05	9.26851
3-39202468	3	39202468	C	T	0.488969	0.100642	1.30314e-05	11.2481
3-39231631	3	39231631	G	A	0.41842	0.103197	0.000183364	8.60404
3-39243866	3	39243866	G	A	0.39695	0.102583	0.000328481	8.02103
3-39343190	3	39343190	T	C	0.542231	0.131362	0.00014515	8.83775
3-39367202	3	39367202	C	T	0.577625	0.146073	0.000251791	8.28691
3-39374214	3	39374214	GAGA	G	0.534036	0.133686	0.000221695	8.41421
3-39407567	3	39407567	C	A	0.523205	0.133517	0.000281704	8.17465
3-39452439	3	39452439	G	A	0.561542	0.118165	1.86451e-05	10.8899
3-39468282	3	39468282	ACT	A	-0.477193	0.114818	0.000132553	8.92853
3-39494351	3	39494351	T	A	0.545563	0.133807	0.000170593	8.67623
3-39503689	3	39503689	A	C	0.465607	0.11473	0.0001812	8.61591
3-39508907	3	39508907	G	A	0.440896	0.0925848	1.80364e-05	10.9231
3-39531973	3	39531973	C	G	0.474664	0.12096	0.000276879	8.19193
3-39568221	3	39568221	TTA	T	0.502427	0.121313	0.000138866	8.882
3-39575801	3	39575801	G	GTT	0.587722	0.121893	1.47589e-05	11.1237
3-39610195	3	39610195	GAGTGCCCAGTTAC	G	0.538214	0.13902	0.000326507	8.02706
3-39621842	3	39621842	A	G	0.496382	0.128051	0.000321507	8.04249
3-39639067	3	39639067	T	A	0.577105	0.143093	0.000196313	8.5358
3-39671584	3	39671584	G	C	0.452822	0.111235	0.00017409	8.65594
3-39716809	3	39716809	G	A	0.432274	0.107371	0.000200788	8.51326
3-39730885	3	39730885	G	A	0.40639	0.0982144	0.000140567	8.86983
3-39761801	3	39761801	C	G	0.620253	0.120184	4.65105e-06	12.2784
3-39767237	3	39767237	C	G	0.506049	0.0941571	2.22707e-06	13.0148
3-39767260	3	39767260	G	A	0.533491	0.136489	0.000290649	8.14339
3-39781630	3	39781630	T	A	0.461521	0.0966212	1.71763e-05	10.972
3-39817375	3	39817375	C	CT	0.35827	0.0856599	0.000121764	9.01342
3-39830279	3	39830279	C	T	0.354837	0.0838561	0.00010395	9.1716
3-39840409	3	39840409	G	A	0.380036	0.0878674	7.6709e-05	9.47549
3-39842090	3	39842090	A	C	0.394154	0.0938435	0.000115034	9.07028
3-39872197	3	39872197	A	T	0.366538	0.0923836	0.000241532	8.32851
3-39880695	3	39880695	G	A	0.356205	0.0793292	4.46284e-05	10.0171
3-39901428	3	39901428	T	G	0.551078	0.136341	0.00019088	8.56387
3-39914346	3	39914346	G	A	0.404145	0.0967864	0.000124473	8.99142
3-39916358	3	39916358	AT	A	0.602311	0.124949	1.48172e-05	11.1197
3-39934954	3	39934954	G	A	0.457037	0.116981	0.000292239	8.13794
3-39934957	3	39934957	T	G	0.457037	0.116981	0.000292239	8.13794
3-39943879	3	39943879	G	A	0.471093	0.118017	0.000223794	8.40479
3-40000053	3	40000053	C	A	0.496391	0.124646	0.000230481	8.37534
3-40001208	3	40001208	G	A	0.565647	0.133926	0.000106642	9.14604
3-40007072	3	40007072	C	T	0.449907	0.112375	0.000215536	8.44238
3-40009867	3	40009867	C	T	0.509804	0.114125	4.81696e-05	9.94078
3-40009868	3	40009868	G	A	0.499887	0.116308	8.37993e-05	9.38709
3-40009879	3	40009879	C	G	0.48757	0.105457	2.86906e-05	10.4589
3-40009909	3	40009909	C	A	0.558507	0.131778	0.000101705	9.19343
3-40010437	3	40010437	A	G	0.563023	0.140439	0.000211883	8.45948
3-40025224	3	40025224	C	T	0.607984	0.11827	4.98473e-06	12.2091
3-40033627	3	40033627	T	C	0.423869	0.0940504	4.22448e-05	10.072
3-40050689	3	40050689	G	A	0.50012	0.124343	0.000203276	8.50094
3-40058848	3	40058848	G	A	0.469265	0.0952465	1.03377e-05	11.4797
3-40060577	3	40060577	A	AC	0.40962	0.0934754	6.36739e-05	9.66174
3-40078616	3	40078616	CTGGGCTGCT	C	0.57384	0.144918	0.000247544	8.30392
3-40078803	3	40078803	CGGGACCT	C	0.656123	0.15138	7.44508e-05	9.50537
3-40083689	3	40083689	C	T	0.4705	0.120162	0.000284469	8.16489
3-40088062	3	40088062	C	T	0.398232	0.095931	0.000134631	8.91298
3-40097503	3	40097503	G	A	0.466669	0.119735	0.000300987	8.10844
3-40104388	3	40104388	C	A	0.51038	0.109948	2.69649e-05	10.521
3-40105721	3	40105721	C	A	0.472972	0.114763	0.000148198	8.81696
3-40122791	3	40122791	G	A	-0.551483	0.13156	0.000118136	9.04367
3-40153435	3	40153435	A	G	0.483971	0.124945	0.000324494	8.03324
3-40158668	3	40158668	G	T	0.431737	0.0969693	5.05685e-05	9.89218
3-40161842	3	40161842	G	A	0.475552	0.119196	0.000225243	8.39833
3-40185632	3	40185632	C	G	0.440383	0.1131	0.000304558	8.09665
3-40199686	3	40199686	A	C	0.388566	0.10059	0.000335395	8.0002
3-40209653	3	40209653	G	T	0.496665	0.126511	0.000275389	8.19733
3-40209654	3	40209654	C	A	0.496665	0.126511	0.000275389	8.19733
3-40254904	3	40254904	C	T	0.474954	0.117563	0.000192057	8.55772
3-40255916	3	40255916	C	T	0.500108	0.11117	4.34106e-05	10.0448
3-40257096	3	40257096	T	C	0.438436	0.107476	0.000169419	8.68313
3-40265889	3	40265889	T	A	0.560424	0.118316	1.9643e-05	10.8378
3-40268739	3	40268739	CT	C	0.612751	0.13796	5.23969e-05	9.85666
3-40302373	3	40302373	T	A	0.405766	0.10226	0.000241212	8.32983
3-40303476	3	40303476	G	A	0.424349	0.107367	0.0002534	8.28054
3-40305938	3	40305938	C	T	0.46482	0.0948852	1.13708e-05	11.3845
3-40307010	3	40307010	G	A	0.458543	0.100003	3.2568e-05	10.3322
3-40307285	3	40307285	G	A	0.517009	0.133655	0.000329842	8.0169
3-40405873	3	40405873	C	T	0.594622	0.146125	0.000174976	8.65086
3-40406486	3	40406486	G	A	0.520038	0.127704	0.000173336	8.66028
3-40418065	3	40418065	C	A	0.504948	0.128986	0.000285176	8.1624
3-40435271	3	40435271	G	A	0.380492	0.0973878	0.000292204	8.13806
3-40445030	3	40445030	C	A	0.611836	0.147575	0.000136934	8.89601
3-40463404	3	40463404	C	A	0.575784	0.135139	9.45755e-05	9.26611
3-40489863	3	40489863	T	A	0.629999	0.147056	8.76608e-05	9.34204
3-40536509	3	40536509	C	T	0.631081	0.13205	1.70315e-05	10.9804
3-40542173	3	40542173	G	A	0.535843	0.137232	0.000294346	8.13075
3-40544589	3	40544589	C	T	0.508675	0.126186	0.000197511	8.52972
3-40551317	3	40551317	G	T	0.584368	0.142525	0.000158578	8.74927
3-40569492	3	40569492	G	A	0.493941	0.113712	7.21785e-05	9.53637
3-40574517	3	40574517	GGATATTTAAACCCCTTTTTTTGCATATATCTACTGCTAGCAAGCAGTA	G	0.457051	0.113425	0.000198519	8.52463
3-40577416	3	40577416	G	T	0.461994	0.117849	0.000280316	8.17959
3-40585186	3	40585186	C	CT	0.445465	0.102744	7.41059e-05	9.51002
3-40661624	3	40661624	G	A	0.444108	0.107822	0.000149337	8.80931
3-40668749	3	40668749	C	T	0.454967	0.0999342	3.62961e-05	10.2238
3-40681148	3	40681148	AG	A	0.371577	0.0928813	0.000217626	8.43273
3-40692177	3	40692177	C	T	0.354013	0.0771526	3.22274e-05	10.3427
3-40726028	3	40726028	A	G	0.577586	0.143334	0.000198469	8.52488
3-40761447	3	40761447	G	A	0.512961	0.112993	3.78812e-05	10.1811
3-40772812	3	40772812	T	A	0.454496	0.112679	0.000196033	8.53723
3-40775237	3	40775237	C	T	0.474108	0.106267	4.90614e-05	9.92244
3-40804674	3	40804674	C	T	0.543991	0.140583	0.000328493	8.021
3-40804697	3	40804697	T	A	0.541733	0.139884	0.000325246	8.03093
3-40847175	3	40847175	C	T	0.321112	0.075263	9.28012e-05	9.28505
3-40850155	3	40850155	C	T	-0.33168	0.0847996	0.000288235	8.15173
3-40853220	3	40853220	A	G	0.591676	0.15295	0.000329633	8.01753
3-40864850	3	40864850	G	A	0.365543	0.0876846	0.000127224	8.96956
3-40867590	3	40867590	C	T	0.429491	0.101757	0.000107625	9.13686
3-40940299	3	40940299	C	T	0.451155	0.104894	8.29623e-05	9.39712
3-40944110	3	40944110	G	A	0.61816	0.140532	6.03054e-05	9.71609
3-40957280	3	40957280	C	G	0.653147	0.133094	1.10424e-05	11.4138
3-41060680	3	41060680	G	A	0.395494	0.101732	0.000310448	8.07749
3-41065126	3	41065126	C	T	0.421681	0.103884	0.000180703	8.61865
3-41075256	3	41075256	C	T	0.458054	0.109196	0.000117035	9.05304
3-41079227	3	41079227	G	A	0.522805	0.110349	1.95737e-05	10.8413
3-41148630	3	41148630	C	T	0.55279	0.125446	5.87629e-05	9.742
3-41159817	3	41159817	C	T	0.289253	0.0744601	0.000313333	8.06824
3-41248614	3	41248614	CACATCAAG	C	0.579821	0.147006	0.000259964	8.25497
3-41276103	3	41276103	G	T	0.566665	0.134947	0.000115383	9.06726
3-41294881	3	41294881	G	A	0.573167	0.14837	0.000335161	8.0009
3-41299326	3	41299326	T	C	0.537851	0.126137	9.35584e-05	9.27692
3-41317521	3	41317521	G	A	0.640159	0.13931	3.15146e-05	10.3651
3-41396045	3	41396045	A	G	-0.633826	0.157241	0.000197671	8.52891
3-41403614	3	41403614	C	T	0.601773	0.133451	4.18971e-05	10.0803
3-41408332	3	41408332	C	G	0.597639	0.152031	0.000270952	8.21357
3-41413256	3	41413256	G	T	0.625654	0.145181	8.07162e-05	9.42457
3-41413262	3	41413262	G	T	0.603986	0.147533	0.000161755	8.72942
3-41669949	3	41669949	C	T	0.492692	0.11603	9.91089e-05	9.21929
3-41725878	3	41725878	GA	G	0.448576	0.113474	0.000252779	8.28299
3-41741259	3	41741259	C	A	0.365733	0.0885672	0.000144375	8.84309
3-41757972	3	41757972	G	A	-0.603346	0.130882	3.00139e-05	10.4138
3-41786387	3	41786387	G	T	0.602112	0.145435	0.000139544	8.87713
3-41788479	3	41788479	TTGGAA	T	-0.435791	0.112131	0.000311582	8.07385
3-41838192	3	41838192	GCAGT	G	0.565347	0.118228	1.68761e-05	10.9896
3-41845840	3	41845840	G	T	0.502516	0.126513	0.000238131	8.34269
3-41879482	3	41879482	C	A	0.513346	0.127991	0.000210698	8.46508
3-41879483	3	41879483	C	T	0.513346	0.127991	0.000210698	8.46508
3-41916941	3	41916941	C	T	0.618693	0.134078	2.95616e-05	10.429
3-41942992	3	41942992	G	A	0.427599	0.100298	9.37885e-05	9.27447
3-41981235	3	41981235	TG	T	0.61455	0.1394	5.83957e-05	9.74827
3-42095651	3	42095651	G	A	0.444946	0.113295	0.000274147	8.20185
3-42104265	3	42104265	C	T	0.601418	0.146771	0.000159828	8.74141
3-42109496	3	42109496	G	T	0.538646	0.119821	4.38682e-05	10.0343
3-42155901	3	42155901	G	T	0.461837	0.119189	0.000323101	8.03755
3-42155922	3	42155922	G	A	0.513975	0.124615	0.000146676	8.82728
3-42156695	3	42156695	C	T	0.505196	0.11397	5.39331e-05	9.82777
3-42165749	3	42165749	G	T	0.464135	0.101504	3.39767e-05	10.2898
3-42167726	3	42167726	G	T	0.68537	0.104624	3.59392e-08	17.1414
3-42170021	3	42170021	G	A	0.440676	0.111683	0.000258701	8.25984
3-42170022	3	42170022	G	A	0.440676	0.111683	0.000258701	8.25984
3-42170028	3	42170028	G	A	0.446359	0.105124	9.9172e-05	9.21866
3-42190623	3	42190623	C	T	0.377541	0.0790163	1.70947e-05	10.9767
3-42190650	3	42190650	T	C	0.345074	0.0835541	0.00014414	8.84472
3-42195612	3	42195612	C	T	0.571444	0.133676	9.03342e-05	9.31199
3-42205608	3	42205608	C	T	0.524184	0.129459	0.000186606	8.58651
3-42206232	3	42206232	A	G	0.441972	0.107268	0.000148683	8.81369
3-42214620	3	42214620	C	T	0.517384	0.107149	1.44134e-05	11.1474
3-42226284	3	42226284	A	G	0.529562	0.128671	0.00015091	8.79882
3-42229333	3	42229333	G	A	0.574628	0.128199	4.58078e-05	9.99106
3-42235549	3	42235549	C	T	0.54028	0.134694	0.000210445	8.46628
3-42247771	3	42247771	G	T	0.484778	0.11518	0.000111835	9.09848
3-42249287	3	42249287	A	T	0.551152	0.128939	9.04225e-05	9.31102
3-42249771	3	42249771	G	A	0.522667	0.130803	0.000220912	8.41775
3-42266393	3	42266393	G	A	0.53815	0.134526	0.000217777	8.43204
3-42290162	3	42290162	A	T	0.537486	0.111474	1.47587e-05	11.1237
3-42370843	3	42370843	C	A	0.535983	0.13527	0.00024555	8.31201
3-42410753	3	42410753	C	G	0.532049	0.135202	0.000267427	8.22667
3-42410878	3	42410878	C	T	0.517523	0.0965108	2.32297e-06	12.9727
3-42492494	3	42492494	CTGGTGAGACCTGCATGCAGCCT	C	0.496432	0.110146	4.22161e-05	10.0727
3-42523649	3	42523649	A	C	0.58582	0.131874	5.22693e-05	9.8591
3-42552634	3	42552634	A	G	-0.376223	0.0907881	0.000137804	8.88967
3-42561056	3	42561056	G	A	0.349705	0.0884829	0.000253486	8.2802
3-42614605	3	42614605	T	G	0.52007	0.119616	7.12285e-05	9.54962
3-42654437	3	42654437	G	A	0.473856	0.1213	0.000292647	8.13654
3-42659193	3	42659193	C	T	0.486746	0.0950815	5.36433e-06	12.1357
3-42662159	3	42662159	T	G	0.56343	0.121064	2.5908e-05	10.561
3-42693971	3	42693971	C	T	0.503019	0.117447	8.79923e-05	9.33826
3-42817767	3	42817767	G	A	0.395819	0.0941268	0.000113178	9.08655
3-42825286	3	42825286	G	A	0.372957	0.0733018	5.97079e-06	12.0286
3-42828889	3	42828889	C	A	0.402216	0.0964036	0.000125856	8.98038
3-42852450	3	42852450	C	G	0.513813	0.114649	4.59121e-05	9.98878
3-42872460	3	42872460	C	T	0.594609	0.145058	0.000159081	8.7461
3-42889999	3	42889999	C	G	0.608298	0.137341	5.45774e-05	9.81589
3-42897479	3	42897479	C	T	0.565218	0.14628	0.000334287	8.00351
3-42898111	3	42898111	G	A	0.439572	0.102299	8.40764e-05	9.38379
3-42898128	3	42898128	G	A	0.470347	0.102376	3.16078e-05	10.3621
3-42914080	3	42914080	A	T	0.599603	0.141862	0.000105584	9.15601
3-42928891	3	42928891	C	T	0.623515	0.141524	5.89335e-05	9.7391
3-42934071	3	42934071	C	T	0.64347	0.13546	1.87668e-05	10.8834
3-42934085	3	42934085	G	A	0.64347	0.13546	1.87668e-05	10.8834
3-42946065	3	42946065	T	A	0.590621	0.144265	0.000161699	8.72978
3-42952465	3	42952465	C	A	0.617466	0.145528	0.000100177	9.20858
3-42957822	3	42957822	G	A	0.603604	0.154095	0.000283087	8.16975
3-42958663	3	42958663	G	A	0.590553	0.140013	0.00010864	9.12747
3-42980222	3	42980222	C	T	0.367467	0.0816648	4.32518e-05	10.0485
3-42993539	3	42993539	A	G	0.486429	0.122614	0.000241843	8.32722
3-43007601	3	43007601	G	T	0.607149	0.143832	0.000107458	9.13841
3-43139790	3	43139790	G	T	0.604381	0.144469	0.000121372	9.01665
3-43173959	3	43173959	A	T	0.400043	0.101164	0.000251755	8.28705
3-43188831	3	43188831	T	A	0.538364	0.134895	0.00022431	8.40248
3-43189093	3	43189093	C	T	0.62693	0.131534	1.77823e-05	10.9373
3-43191452	3	43191452	G	A	0.457395	0.117748	0.000313479	8.06778
3-43200789	3	43200789	C	A	0.434903	0.111367	0.000293896	8.13228
3-43219101	3	43219101	G	A	0.529802	0.120934	6.39259e-05	9.65779
3-43254553	3	43254553	G	A	0.457446	0.0894267	5.4371e-06	12.1223
3-43263688	3	43263688	G	A	0.573451	0.143462	0.000219936	8.42217
3-43267246	3	43267246	G	A	0.632196	0.150145	0.000111224	9.10396
3-43275011	3	43275011	G	C	0.641438	0.133002	1.47017e-05	11.1275
3-43280077	3	43280077	G	A	0.426318	0.10705	0.00023046	8.37543
3-43331092	3	43331092	T	A	0.625689	0.14462	7.63797e-05	9.47979
3-43334068	3	43334068	G	A	0.507644	0.124537	0.000171132	8.67308
3-43370482	3	43370482	T	A	0.615334	0.13418	3.25053e-05	10.3341
3-43374527	3	43374527	T	C	0.482292	0.108734	5.34424e-05	9.83691
3-43384576	3	43384576	C	T	0.533499	0.13523	0.000259226	8.25781
3-43403631	3	43403631	C	G	0.435735	0.103194	0.000107029	9.14241
3-43405220	3	43405220	C	A	0.570061	0.109697	4.11292e-06	12.4014
3-43405221	3	43405221	A	T	0.570061	0.109697	4.11292e-06	12.4014
3-43417875	3	43417875	G	C	0.474732	0.112522	0.000108228	9.13127
3-43420321	3	43420321	AG	A	0.358678	0.0909413	0.000260084	8.25451
3-43420450	3	43420450	ATGCCTGTAAC	A	-0.567583	0.137721	0.000148211	8.81687
3-43503004	3	43503004	T	C	0.512403	0.124814	0.000155951	8.76597
3-43505751	3	43505751	C	T	0.591001	0.13716	8.08861e-05	9.42247
3-43505835	3	43505835	AG	A	0.575495	0.117214	1.09534e-05	11.4219
3-43541428	3	43541428	C	T	0.679085	0.124583	1.70938e-06	13.2794
3-43541521	3	43541521	G	A	0.53553	0.109078	1.09604e-05	11.4212
3-43545079	3	43545079	G	A	0.515245	0.126171	0.000167105	8.69689
3-43545587	3	43545587	A	C	0.530742	0.129177	0.000154322	8.77647
3-43560717	3	43560717	A	G	-0.403977	0.102104	0.000250084	8.29371
3-43563373	3	43563373	G	A	0.524776	0.132349	0.000243425	8.3207
3-43563386	3	43563386	G	A	0.524776	0.132349	0.000243425	8.3207
3-43569225	3	43569225	G	A	0.611054	0.133899	3.5011e-05	10.2598
3-43587756	3	43587756	AGTACTC	A	0.578487	0.148558	0.000304304	8.09748
3-43590547	3	43590547	C	A	0.388071	0.0828344	2.33651e-05	10.6643
3-43597940	3	43597940	G	A	0.572656	0.121235	2.05284e-05	10.7937
3-43606487	3	43606487	A	G	0.500498	0.120154	0.000128609	8.95873
3-43613414	3	43613414	TA	T	0.616852	0.145254	9.89609e-05	9.22079
3-43616292	3	43616292	G	C	0.619755	0.142794	7.30268e-05	9.52468
3-43616521	3	43616521	C	A	0.513268	0.129738	0.000250356	8.29263
3-43618641	3	43618641	A	G	0.637041	0.141127	4.12598e-05	10.0956
3-43627189	3	43627189	T	TTG	0.599907	0.13874	7.69936e-05	9.47179
3-43632638	3	43632638	T	G	0.549894	0.134769	0.000168953	8.68589
3-43632642	3	43632642	G	A	0.549894	0.134769	0.000168953	8.68589
3-43673147	3	43673147	C	G	0.651874	0.129154	6.86146e-06	11.8896
3-43694111	3	43694111	T	C	0.629437	0.137769	3.4406e-05	10.2773
3-43701482	3	43701482	T	C	0.50225	0.118879	0.00010619	9.15028
3-43704486	3	43704486	CCACCCACAGCG	C	0.636877	0.156482	0.000174579	8.65313
3-43708709	3	43708709	T	C	0.589517	0.147091	0.000212675	8.45575
3-43769439	3	43769439	C	T	0.662186	0.130225	6.03308e-06	12.0183
3-43794096	3	43794096	AGAG	A	0.476058	0.111955	9.7208e-05	9.23866
3-43794489	3	43794489	C	G	0.525064	0.135625	0.000326536	8.02697
3-43796634	3	43796634	TG	T	0.493355	0.115713	9.36832e-05	9.27559
3-43819184	3	43819184	C	T	0.476405	0.0994513	1.64002e-05	11.0182
3-43819412	3	43819412	C	T	0.444812	0.111642	0.000229137	8.38119
3-43899089	3	43899089	G	GT	0.634369	0.133268	1.81558e-05	10.9165
3-43903340	3	43903340	A	G	0.533606	0.101111	3.11476e-06	12.6794
3-43904055	3	43904055	C	G	0.54993	0.130362	0.000108414	9.12955
3-43906081	3	43906081	C	G	0.438885	0.0916571	1.6511e-05	11.0115
3-43926626	3	43926626	C	G	0.505832	0.129591	0.000295596	8.12652
3-43926932	3	43926932	C	T	0.531396	0.122486	7.34513e-05	9.51889
3-43928683	3	43928683	T	C	0.614039	0.116338	3.10773e-06	12.6816
3-43928945	3	43928945	C	T	0.461934	0.110254	0.00011896	9.03672
3-43930336	3	43930336	G	A	0.509319	0.130553	0.00029751	8.12006
3-43937382	3	43937382	C	T	0.540177	0.138623	0.000301732	8.10597
3-43990868	3	43990868	T	G	0.491593	0.111377	5.73992e-05	9.76548
3-43994551	3	43994551	C	T	0.546848	0.124528	6.17758e-05	9.692
3-44076446	3	44076446	G	A	0.549428	0.127775	8.32487e-05	9.39368
3-44083624	3	44083624	G	C	0.606255	0.141101	8.41715e-05	9.38265
3-44113049	3	44113049	TG	T	0.49353	0.113777	7.36232e-05	9.51655
3-44114784	3	44114784	A	G	0.482506	0.119799	0.000199748	8.51845
3-44121095	3	44121095	T	A	0.592107	0.152406	0.000312935	8.06951
3-44121096	3	44121096	T	C	0.592107	0.152406	0.000312935	8.06951
3-44121173	3	44121173	A	G	0.676074	0.126515	2.47665e-06	12.9086
3-44146743	3	44146743	A	G	0.626999	0.139214	4.26652e-05	10.0621
3-44146821	3	44146821	C	T	0.519713	0.128842	0.000195907	8.53787
3-44153242	3	44153242	A	C	0.504301	0.114834	6.17337e-05	9.69268
3-44162663	3	44162663	C	G	0.492537	0.126783	0.000313112	8.06895
3-44162664	3	44162664	C	A	0.485365	0.124386	0.000296722	8.12272
3-44187433	3	44187433	C	T	0.589566	0.13766	8.8039e-05	9.33773
3-44217292	3	44217292	A	AGC	0.600231	0.149735	0.000212147	8.45823
3-44217293	3	44217293	TA	T	0.600231	0.149735	0.000212147	8.45823
3-44231292	3	44231292	G	A	0.514255	0.12995	0.000249457	8.29622
3-44231559	3	44231559	G	A	0.615252	0.133596	3.04729e-05	10.3987
3-44236942	3	44236942	G	A	0.642695	0.152806	0.000112887	9.08913
3-44312424	3	44312424	G	A	0.508357	0.13048	0.000302354	8.10391
3-44312465	3	44312465	G	T	0.644657	0.142352	3.9309e-05	10.1441
3-44323760	3	44323760	T	G	0.552891	0.129031	8.74198e-05	9.34479
3-44327973	3	44327973	C	T	0.59806	0.141814	0.000108855	9.12549
3-44329160	3	44329160	C	G	0.529626	0.132549	0.00022099	8.41739
3-44333964	3	44333964	A	G	0.518798	0.127402	0.00017339	8.65997
3-44334068	3	44334068	TTTGG	T	0.523012	0.130973	0.000222705	8.40966
3-44337893	3	44337893	A	G	0.374942	0.0877761	9.12956e-05	9.30141
3-44337916	3	44337916	G	A	0.389048	0.0870565	4.78769e-05	9.94688
3-44337927	3	44337927	C	T	0.404826	0.0856893	2.04725e-05	10.7964
3-44365029	3	44365029	G	A	0.484307	0.123448	0.00027775	8.18879
3-44425560	3	44425560	C	T	0.601709	0.142905	0.000111228	9.10393
3-44462866	3	44462866	T	C	0.331331	0.0810757	0.00016552	8.70642
3-44466832	3	44466832	TG	T	0.546646	0.141058	0.000322605	8.03908
3-44477557	3	44477557	T	C	0.51315	0.12886	0.000230601	8.37482
3-44481535	3	44481535	T	C	0.406496	0.103193	0.000264118	8.23912
3-44496398	3	44496398	G	A	0.627275	0.129853	1.43166e-05	11.1541
3-44509111	3	44509111	C	T	0.623396	0.142691	6.64982e-05	9.61834
3-44509609	3	44509609	C	A	0.49722	0.125833	0.000254121	8.2777
3-44517559	3	44517559	C	T	0.575306	0.147587	0.000300462	8.11019
3-44529296	3	44529296	A	G	0.49937	0.124807	0.000217224	8.43458
3-44560441	3	44560441	T	C	0.610889	0.158043	0.000332835	8.00787
3-44605350	3	44605350	T	G	0.594901	0.148787	0.000219154	8.42574
3-44605653	3	44605653	C	CT	0.523095	0.131718	0.000238674	8.34041
3-44610778	3	44610778	T	C	0.529042	0.132354	0.000219968	8.42203
3-44612652	3	44612652	A	G	0.58001	0.147934	0.000279871	8.18118
3-44661767	3	44661767	C	A	0.621653	0.141172	5.93603e-05	9.73188
3-44762760	3	44762760	ACCCGCCAAAATATTCGG	A	0.604526	0.147433	0.000158466	8.74997
3-44816278	3	44816278	C	A	0.59863	0.136137	6.05953e-05	9.71129
3-44821003	3	44821003	C	A	0.630327	0.136146	2.80864e-05	10.4802
3-44829802	3	44829802	GA	G	0.387484	0.0882342	6.17395e-05	9.69259
3-44830462	3	44830462	C	A	0.508661	0.130866	0.000311181	8.07514
3-44830509	3	44830509	G	A	0.467996	0.0947607	9.92985e-06	11.52
3-44830786	3	44830786	G	A	0.436966	0.106204	0.000151502	8.79491
3-44830787	3	44830787	G	A	0.436966	0.106204	0.000151502	8.79491
3-44831618	3	44831618	T	A	0.406003	0.095243	9.39267e-05	9.273
3-44831637	3	44831637	C	G	0.427378	0.0950178	4.35135e-05	10.0424
3-44831641	3	44831641	C	T	0.427378	0.0950178	4.35135e-05	10.0424
3-44834183	3	44834183	C	A	0.394219	0.0975218	0.000190608	8.56529
3-44834227	3	44834227	C	T	0.444893	0.0887764	7.75482e-06	11.7672
3-44835169	3	44835169	T	G	0.445613	0.098555	4.02482e-05	10.1204
3-44847486	3	44847486	C	T	0.464325	0.0901621	4.82943e-06	12.2408
3-44852244	3	44852244	C	G	0.422313	0.0888522	1.85957e-05	10.8926
3-44863090	3	44863090	T	C	0.459856	0.10687	8.24451e-05	9.40338
3-44866577	3	44866577	G	T	0.510646	0.124909	0.000164757	8.71104
3-44873695	3	44873695	C	G	0.661682	0.134247	1.02677e-05	11.4865
3-44879064	3	44879064	A	T	0.672244	0.13182	5.73529e-06	12.0689
3-44881565	3	44881565	T	C	-0.360136	0.0929779	0.000324601	8.03291
3-44895457	3	44895457	C	CA	0.661326	0.127002	3.9665e-06	12.4376
3-44902966	3	44902966	G	A	0.571368	0.137865	0.00013762	8.89102
3-44913066	3	44913066	GA	G	0.477422	0.119106	0.000212306	8.45748
3-44917749	3	44917749	G	C	0.65504	0.13034	7.38765e-06	11.8157
3-44919100	3	44919100	G	A	-0.419199	0.105087	0.000225676	8.39641
3-44919145	3	44919145	C	T	-0.489304	0.0999396	1.1478e-05	11.3751
3-44944083	3	44944083	T	A	0.388658	0.0990081	0.000275693	8.19622
3-44986893	3	44986893	G	A	0.610683	0.153986	0.000242863	8.32301
3-44987788	3	44987788	A	C	0.587352	0.109615	2.35558e-06	12.9587
3-44993784	3	44993784	C	A	0.488332	0.117473	0.000132168	8.93144
3-45001077	3	45001077	T	A	0.626401	0.15338	0.000166957	8.69778
3-45002118	3	45002118	C	A	0.615648	0.148461	0.000136531	8.89896
3-45008567	3	45008567	G	A	0.513759	0.124351	0.000143417	8.84975
3-45010568	3	45010568	G	A	0.560667	0.136967	0.000161986	8.728
3-45014907	3	45014907	G	A	0.514423	0.129613	0.000240495	8.33281
3-45018141	3	45018141	C	G	0.501277	0.102331	1.13771e-05	11.3839
3-45036710	3	45036710	A	G	0.577777	0.147236	0.000276872	8.19196
3-45039416	3	45039416	G	A	0.479727	0.118401	0.000185024	8.59503
3-45040967	3	45040967	T	A	-0.374831	0.0966589	0.00032005	8.04703
3-45040968	3	45040968	C	G	-0.397227	0.0950687	0.000123407	9.00002
3-45041285	3	45041285	C	T	0.60178	0.138008	6.83424e-05	9.59098
3-45041521	3	45041521	C	T	0.743155	0.109827	1.67689e-08	17.9037
3-45045025	3	45045025	A	G	0.548655	0.117186	2.35987e-05	10.6543
3-45045202	3	45045202	CTG	C	0.621441	0.136833	3.76521e-05	10.1871
3-45079131	3	45079131	C	CGGTGG	0.550796	0.140556	0.000281666	8.17479
3-45079460	3	45079460	A	T	0.48574	0.125108	0.000315388	8.06171
3-45090710	3	45090710	T	C	0.522612	0.116103	4.30282e-05	10.0537
3-45123536	3	45123536	G	A	0.355066	0.0869841	0.000168036	8.69133
3-45124680	3	45124680	C	T	0.600513	0.130964	3.25653e-05	10.3323
3-45124710	3	45124710	G	A	0.544428	0.133494	0.000170018	8.67961
3-45124768	3	45124768	G	A	0.535711	0.136905	0.000286726	8.15698
3-45139978	3	45139978	C	T	0.542523	0.134021	0.000187207	8.5833
3-45141462	3	45141462	G	T	0.544299	0.131519	0.000140211	8.87236
3-45142754	3	45142754	C	T	0.54868	0.141796	0.000328515	8.02093
3-45152920	3	45152920	A	G	0.580695	0.145109	0.000216778	8.43663
3-45159762	3	45159762	C	T	0.598691	0.137593	7.04566e-05	9.56051
3-45162802	3	45162802	G	T	0.625	0.144075	7.35498e-05	9.51755
3-45199303	3	45199303	G	A	0.463493	0.11904	0.000304714	8.09614
3-45218486	3	45218486	C	T	0.410158	0.0941744	6.95116e-05	9.57402
3-45245147	3	45245147	G	T	0.640015	0.134166	1.75424e-05	10.9509
3-45324044	3	45324044	G	A	0.596135	0.145074	0.00015405	8.77823
3-45411201	3	45411201	G	A	0.410678	0.100229	0.000159959	8.74059
3-45415016	3	45415016	G	GCGGGATAAGGTATGCCGC	0.583001	0.145907	0.000220992	8.41739
3-45416721	3	45416721	G	C	0.58529	0.142604	0.000156467	8.76266
3-45420588	3	45420588	G	A	0.636644	0.137293	2.7408e-05	10.5047
3-45436030	3	45436030	T	A	0.377911	0.0832499	3.79193e-05	10.1801
3-45447855	3	45447855	T	C	0.494211	0.110749	4.8909e-05	9.92555
3-45533064	3	45533064	G	T	0.643667	0.126365	5.85412e-06	12.0484
3-45533067	3	45533067	G	A	0.624748	0.131717	1.9223e-05	10.8594
3-45534058	3	45534058	G	A	0.492196	0.121886	0.000193174	8.55192
3-45544100	3	45544100	A	C	0.350807	0.0774377	3.91032e-05	10.1493
3-45550088	3	45550088	G	A	0.638759	0.142775	4.70981e-05	9.96328
3-45552875	3	45552875	C	T	0.433044	0.107949	0.000210181	8.46754
3-45552938	3	45552938	G	A	0.503025	0.110073	3.42784e-05	10.281
3-45553153	3	45553153	C	T	0.453	0.113748	0.000230415	8.37563
3-45556534	3	45556534	AG	A	0.605244	0.152716	0.000244868	8.31479
3-45558022	3	45558022	C	T	0.510002	0.125675	0.000181306	8.61532
3-45558816	3	45558816	C	T	0.594849	0.143413	0.000136118	8.90199
3-45564918	3	45564918	G	A	0.545496	0.127623	9.04985e-05	9.31018
3-45574303	3	45574303	G	A	0.609849	0.138389	5.87334e-05	9.7425
3-45574566	3	45574566	C	T	0.594215	0.131501	4.06174e-05	10.1113
3-45574625	3	45574625	C	G	0.608568	0.137539	5.53734e-05	9.80141
3-45609077	3	45609077	G	A	0.578456	0.141845	0.000170129	8.67895
3-45610077	3	45610077	GGTTTAAAC	G	0.597587	0.15153	0.000260385	8.25335
3-45612688	3	45612688	T	G	0.446377	0.0962072	2.71691e-05	10.5134
3-45615447	3	45615447	C	T	0.52272	0.122537	9.30206e-05	9.28269
3-45618423	3	45618423	T	A	0.519475	0.124372	0.000124009	8.99515
3-45619163	3	45619163	A	G	0.533911	0.126125	0.00010338	9.1771
3-45687140	3	45687140	T	G	0.53413	0.135164	0.000253901	8.27857
3-45724728	3	45724728	C	T	0.496492	0.0970181	5.39622e-06	12.1298
3-45733345	3	45733345	A	T	0.370288	0.0849908	6.91723e-05	9.57891
3-45736068	3	45736068	A	ATT	0.583295	0.140447	0.000133808	8.9191
3-45736070	3	45736070	A	ATTATTATTATTATTATT	0.604718	0.138307	6.5756e-05	9.62956
3-45736860	3	45736860	G	T	0.439137	0.0876104	7.72844e-06	11.7706
3-45777522	3	45777522	C	T	0.341082	0.0827169	0.000147155	8.82403
3-45778373	3	45778373	G	A	0.617506	0.121229	5.85472e-06	12.0483
3-45806638	3	45806638	A	ATT	0.54226	0.136339	0.000234231	8.3592
3-45826470	3	45826470	TC	T	0.565061	0.130328	7.41077e-05	9.50999
3-45843081	3	45843081	C	T	0.616033	0.135276	3.61499e-05	10.2278
3-45843426	3	45843426	T	C	0.489194	0.119418	0.000160419	8.73772
3-45844159	3	45844159	C	A	0.530192	0.134563	0.000263343	8.24205
3-45887337	3	45887337	AG	A	0.532349	0.127956	0.000130722	8.94244
3-45941864	3	45941864	G	A	0.65759	0.128494	5.39376e-06	12.1303
3-45963515	3	45963515	C	T	0.619913	0.147212	0.000111056	9.10548
3-45963518	3	45963518	C	A	0.619913	0.147212	0.000111056	9.10548
3-45965770	3	45965770	G	GA	0.665352	0.136407	1.2212e-05	11.3131
3-45969215	3	45969215	T	C	0.649596	0.129441	7.56963e-06	11.7914
3-45969800	3	45969800	A	T	0.472958	0.0778933	1.94722e-07	15.4517
3-45970082	3	45970082	T	G	0.570905	0.147037	0.000315232	8.0622
3-45984176	3	45984176	T	C	0.594095	0.151931	0.000289176	8.14848
3-46012434	3	46012434	TA	T	0.562015	0.127672	5.9656e-05	9.72692
3-46012661	3	46012661	A	G	0.394259	0.0886443	5.13483e-05	9.87688
3-46023695	3	46023695	A	C	0.330442	0.0828309	0.00022547	8.39732
3-46023903	3	46023903	A	T	0.364014	0.0822493	5.51868e-05	9.80479
3-46024239	3	46024239	G	C	0.598312	0.137931	7.36112e-05	9.51671
3-46038498	3	46038498	C	T	0.602973	0.140063	8.18979e-05	9.41004
3-46043223	3	46043223	T	C	0.58579	0.140725	0.00012978	8.94967
3-46067285	3	46067285	G	A	0.542447	0.12443	6.85758e-05	9.58757
3-46072491	3	46072491	G	C	0.593229	0.14649	0.000186272	8.5883
3-46136995	3	46136995	C	T	0.584506	0.142463	0.000157191	8.75805
3-46137407	3	46137407	G	A	0.68178	0.125233	1.74994e-06	13.2559
3-46138719	3	46138719	C	T	0.36438	0.0783607	2.62519e-05	10.5478
3-46139698	3	46139698	G	A	-0.328597	0.0848436	0.000324988	8.03172
3-46143433	3	46143433	GGCTGAGGGGTGTGTGGCCATGCTCATTAGCCCATAGCTGACAAGT	G	-0.375451	0.0851515	5.82637e-05	9.75053
3-46143631	3	46143631	C	T	0.647482	0.131742	1.07704e-05	11.4387
3-46144435	3	46144435	G	T	-0.327804	0.0819076	0.00021656	8.43764
3-46160481	3	46160481	C	T	0.570793	0.117807	1.36326e-05	11.203
3-46166329	3	46166329	C	T	0.594005	0.13993	9.95012e-05	9.21534
3-46170725	3	46170725	T	G	0.550423	0.121217	3.77525e-05	10.1845
3-46170734	3	46170734	C	T	0.531868	0.129086	0.000148682	8.8137
3-46171561	3	46171561	G	A	0.593961	0.151456	0.000279041	8.18415
3-46173631	3	46173631	A	AT	0.622288	0.159773	0.000303525	8.10005
3-46188669	3	46188669	G	A	0.573914	0.146038	0.000271923	8.20999
3-46191392	3	46191392	C	G	0.538977	0.133988	0.00020297	8.50245
3-46191943	3	46191943	A	G	0.671652	0.123754	1.855e-06	13.1976
3-46191952	3	46191952	A	G	0.680177	0.123328	1.36711e-06	13.5028
3-46216831	3	46216831	C	G	0.577285	0.140247	0.000150629	8.80069
3-46254903	3	46254903	A	G	0.425746	0.0986685	7.92986e-05	9.44229
3-46256487	3	46256487	T	C	0.586347	0.126096	2.62543e-05	10.5477
3-46257633	3	46257633	C	G	0.419826	0.10404	0.000194984	8.5426
3-46257926	3	46257926	C	T	0.401433	0.0741377	1.93779e-06	13.154
3-46266808	3	46266808	C	A	0.547646	0.133128	0.000151851	8.79261
3-46298603	3	46298603	A	G	0.505064	0.117571	8.43806e-05	9.38017
3-46358021	3	46358021	T	G	0.501368	0.114683	6.58681e-05	9.62786
3-46435426	3	46435426	C	T	0.629383	0.139208	4.02858e-05	10.1195
3-46524752	3	46524752	G	C	0.46414	0.116616	0.000232188	8.36796
3-46525524	3	46525524	T	C	-0.549006	0.140516	0.000292114	8.13837
3-46527757	3	46527757	T	A	0.425537	0.0951008	4.69897e-05	9.96558
3-46548085	3	46548085	C	T	0.462452	0.115085	0.000205705	8.48907
3-46573884	3	46573884	G	A	0.312602	0.0808848	0.0003334	8.00617
3-46602119	3	46602119	T	C	0.424214	0.103563	0.000160585	8.73669
3-46678465	3	46678465	G	A	-0.542764	0.135906	0.000222421	8.41094
3-46679239	3	46679239	T	C	0.316983	0.0792547	0.000218324	8.42953
3-46693224	3	46693224	T	C	0.34207	0.0770597	5.28267e-05	9.84849
3-46698045	3	46698045	G	A	0.684306	0.162731	0.000113184	9.08649
3-46698051	3	46698051	A	C	0.644095	0.15488	0.000131447	8.93691
3-46809443	3	46809443	T	A	0.415585	0.103516	0.000208102	8.47748
3-46827082	3	46827082	C	A	0.585887	0.145085	0.000193136	8.55212
3-46835649	3	46835649	C	G	0.580625	0.147032	0.000256106	8.26992
3-46840370	3	46840370	T	C	0.552834	0.135933	0.000176259	8.64356
3-46840594	3	46840594	G	A	0.552425	0.139695	0.000251687	8.28732
3-46863664	3	46863664	GATCAGA	G	0.47278	0.120143	0.000267498	8.2264
3-46863678	3	46863678	A	AC	0.47278	0.120143	0.000267498	8.2264
3-46863878	3	46863878	A	AT	0.341084	0.087082	0.000283327	8.16891
3-46864167	3	46864167	G	A	0.586137	0.13982	0.00011805	9.0444
3-46875716	3	46875716	C	T	0.602388	0.148068	0.000175503	8.64785
3-47025538	3	47025538	C	G	0.536859	0.101064	2.76366e-06	12.799
3-47026911	3	47026911	C	T	0.439858	0.106549	0.000144945	8.83916
3-47028256	3	47028256	CTCT	C	0.5393	0.135438	0.000230847	8.37376
3-47028879	3	47028879	G	C	0.561481	0.0981515	6.68048e-07	14.2189
3-47029339	3	47029339	C	A	0.575238	0.101089	7.42191e-07	14.1137
3-47035283	3	47035283	G	A	0.447729	0.114831	0.000299567	8.11317
3-47035553	3	47035553	C	A	0.51701	0.096875	2.53676e-06	12.8846
3-47035568	3	47035568	C	T	0.567076	0.0993459	6.97771e-07	14.1754
3-47035581	3	47035581	C	T	0.524398	0.119402	6.16746e-05	9.69364
3-47043263	3	47043263	G	C	0.376697	0.0913357	0.000146765	8.82668
3-47043264	3	47043264	C	A	0.376697	0.0913357	0.000146765	8.82668
3-47067894	3	47067894	G	A	0.392489	0.0958658	0.000161628	8.73021
3-47137489	3	47137489	G	T	0.599241	0.144766	0.000139851	8.87493
3-47144225	3	47144225	A	G	0.480775	0.116916	0.00015259	8.78776
3-47159668	3	47159668	A	C	0.443283	0.11105	0.00022377	8.40489
3-47167122	3	47167122	G	A	0.473	0.109695	8.0066e-05	9.43266
3-47168268	3	47168268	G	A	0.611591	0.147441	0.00013602	8.90271
3-47172907	3	47172907	C	T	0.584749	0.14486	0.000194102	8.54713
3-47190361	3	47190361	G	A	0.448434	0.105248	9.45683e-05	9.26619
3-47211732	3	47211732	T	C	0.460957	0.113665	0.000182875	8.60671
3-47211813	3	47211813	G	A	0.519199	0.132949	0.000293795	8.13263
3-47211829	3	47211829	G	T	0.548786	0.127015	7.78324e-05	9.46095
3-47211852	3	47211852	G	A	0.548786	0.127015	7.78324e-05	9.46095
3-47211968	3	47211968	CCGCAT	C	0.506349	0.12867	0.000267386	8.22682
3-47213314	3	47213314	T	C	0.525258	0.115373	3.6292e-05	10.2239
3-47213995	3	47213995	C	T	0.536485	0.1342	0.000219638	8.42353
3-47245082	3	47245082	G	A	0.60926	0.14026	7.21732e-05	9.53644
3-47339281	3	47339281	G	A	0.55719	0.125917	5.53122e-05	9.80252
3-47351415	3	47351415	A	C	0.384401	0.0893708	8.2921e-05	9.39762
3-47364383	3	47364383	C	T	0.45393	0.116933	0.000315972	8.05986
3-47424269	3	47424269	T	C	0.453311	0.102775	5.79789e-05	9.75543
3-47529018	3	47529018	G	A	0.523067	0.133835	0.000290999	8.14219
3-47545295	3	47545295	C	T	0.50049	0.117218	9.1841e-05	9.29545
3-47545298	3	47545298	C	T	0.50049	0.117218	9.1841e-05	9.29545
3-47574278	3	47574278	G	A	0.562525	0.145503	0.000332073	8.01015
3-47630141	3	47630141	G	A	0.528493	0.133443	0.000247016	8.30606
3-47631233	3	47631233	C	T	0.573273	0.135181	0.000100876	9.20162
3-47678250	3	47678250	T	C	0.334957	0.0850521	0.000264875	8.23625
3-47717123	3	47717123	A	G	0.615459	0.133186	2.89156e-05	10.4511
3-47737367	3	47737367	C	T	0.515296	0.127463	0.000190396	8.5664
3-47758663	3	47758663	C	T	0.403993	0.10436	0.000326852	8.026
3-47762801	3	47762801	G	A	0.579221	0.139587	0.000135364	8.90755
3-47812832	3	47812832	G	A	0.364842	0.0911567	0.000216386	8.43844
3-47817325	3	47817325	A	G	0.428774	0.105593	0.000179868	8.62329
3-47817384	3	47817384	G	A	0.40171	0.0975848	0.00015047	8.80175
3-47817455	3	47817455	C	T	0.437457	0.102004	8.63807e-05	9.35675
3-47820993	3	47820993	A	G	0.487693	0.120443	0.000186547	8.58682
3-47821252	3	47821252	G	A	0.470016	0.117159	0.000210041	8.46821
3-47821627	3	47821627	C	T	0.425913	0.0887569	1.59478e-05	11.0462
3-47821725	3	47821725	A	AACGGTCC	0.434762	0.10155	8.84751e-05	9.33279
3-47826865	3	47826865	T	C	0.582879	0.0954629	1.72788e-07	15.5712
3-47826988	3	47826988	T	TGAG	-0.348832	0.086368	0.000192723	8.55425
3-47836982	3	47836982	G	A	0.420468	0.103575	0.000180473	8.61993
3-47844570	3	47844570	C	G	0.45254	0.10714	0.000106556	9.14684
3-47844584	3	47844584	T	C	0.519187	0.111854	2.69983e-05	10.5197
3-47844606	3	47844606	G	C	0.431516	0.111158	0.000315944	8.05995
3-47861160	3	47861160	A	G	0.566435	0.131175	7.8466e-05	9.45285
3-47865175	3	47865175	C	T	0.642286	0.130845	1.09923e-05	11.4183
3-47919784	3	47919784	TA	T	0.334016	0.0864246	0.000333363	8.00628
3-47922700	3	47922700	A	T	0.3415	0.0845452	0.000192502	8.5554
3-47922716	3	47922716	C	G	0.343215	0.083378	0.000150541	8.80127
3-47936150	3	47936150	C	T	0.417191	0.101755	0.000158654	8.74879
3-47940784	3	47940784	G	A	0.409226	0.0958001	9.12688e-05	9.3017
3-47940792	3	47940792	C	T	0.393675	0.0973547	0.000189795	8.56957
3-47948311	3	47948311	G	A	0.421626	0.094831	5.16159e-05	9.87168
3-48016952	3	48016952	C	T	0.457482	0.107951	0.000101836	9.19214
3-48028566	3	48028566	T	C	0.570508	0.134216	9.76941e-05	9.23367
3-48034320	3	48034320	A	G	0.378232	0.097682	0.000325905	8.0289
3-48034326	3	48034326	C	T	0.378232	0.097682	0.000325905	8.0289
3-48034334	3	48034334	C	T	0.378232	0.097682	0.000325905	8.0289
3-48034384	3	48034384	C	A	0.392599	0.0974338	0.000198627	8.52408
3-48036769	3	48036769	TGGCCAATCATGGACCGGGTGCCGTGTAATGACGCGGCGCCCTGCTTTCTGATTGGCCGGGAGGCCGGCTCCATGCTCCCTCGTCATGAGATGATGAGGGAGCATGAAGCCGGCTTCCC	T	0.581653	0.139008	0.000121045	9.01935
3-48053011	3	48053011	T	A	0.453346	0.106118	9.11458e-05	9.30305
3-48056886	3	48056886	G	T	0.358695	0.0926952	0.000328409	8.02125
3-48070237	3	48070237	G	A	0.503098	0.111623	4.22059e-05	10.073
3-48070241	3	48070241	C	A	0.503098	0.111623	4.22059e-05	10.073
3-48070242	3	48070242	C	A	0.503098	0.111623	4.22059e-05	10.073
3-48076070	3	48076070	T	G	0.456128	0.105141	7.34857e-05	9.51842
3-48088505	3	48088505	CAG	C	0.54228	0.134769	0.000202197	8.50627
3-48096676	3	48096676	C	A	0.520367	0.13212	0.000264596	8.23731
3-48097380	3	48097380	C	T	0.425349	0.106567	0.000224041	8.40368
3-48109345	3	48109345	G	A	0.479179	0.116197	0.000146983	8.82519
3-48110519	3	48110519	GCTCGGCCGGCTGTCACTTTCTTTCCTTCCTGCTGGGACACCTGCAGCA	G	0.452266	0.108195	0.000122703	9.00575
3-48114138	3	48114138	C	A	0.46893	0.107609	6.89668e-05	9.58188
3-48125344	3	48125344	C	T	0.395999	0.10129	0.000289852	8.14614
3-48125859	3	48125859	A	G	0.53739	0.126395	9.73772e-05	9.23692
3-48210497	3	48210497	T	C	0.431404	0.0908198	1.87767e-05	10.8829
3-48212049	3	48212049	C	G	0.40274	0.102208	0.00026311	8.24294
3-48216215	3	48216215	C	T	0.37573	0.0918675	0.000163831	8.71668
3-48232403	3	48232403	G	A	0.42152	0.0948614	5.20503e-05	9.8633
3-48234717	3	48234717	G	A	0.346326	0.0892801	0.000318835	8.05084
3-48289772	3	48289772	CA	C	0.479475	0.105536	3.74472e-05	10.1926
3-48289782	3	48289782	G	A	0.484041	0.105632	3.28937e-05	10.3222
3-48289788	3	48289788	G	A	0.465867	0.10866	8.67311e-05	9.3527
3-48295800	3	48295800	G	T	0.319425	0.0805888	0.00024454	8.31613
3-48317131	3	48317131	T	C	0.616973	0.153152	0.000199195	8.52123
3-48324042	3	48324042	T	G	0.59949	0.143604	0.00012489	8.98808
3-48346964	3	48346964	A	G	0.602888	0.149211	0.000191743	8.55936
3-48361809	3	48361809	T	C	0.596467	0.14373	0.000135206	8.90871
3-48362057	3	48362057	C	T	0.62599	0.145362	8.15184e-05	9.41468
3-48362058	3	48362058	C	A	0.620353	0.152852	0.000181075	8.6166
3-48363087	3	48363087	G	A	0.547499	0.128962	9.93671e-05	9.21669
3-48367567	3	48367567	C	G	0.315272	0.0788109	0.000217768	8.43208
3-48368743	3	48368743	A	G	0.575807	0.147678	0.000299531	8.11329
3-48370306	3	48370306	A	C	0.623018	0.131189	1.88463e-05	10.8792
3-48377138	3	48377138	G	T	0.530769	0.128051	0.000137351	8.89297
3-48385545	3	48385545	G	A	0.592889	0.142105	0.000125867	8.98029
3-48386537	3	48386537	C	T	0.529865	0.13226	0.00021375	8.4507
3-48388850	3	48388850	G	A	0.537127	0.12349	7.0828e-05	9.55526
3-48389060	3	48389060	C	T	0.550484	0.141359	0.000304101	8.09815
3-48394174	3	48394174	TCCAC	T	0.599769	0.152139	0.000261575	8.24879
3-48401824	3	48401824	C	T	0.370586	0.0866938	9.03882e-05	9.3114
3-48408019	3	48408019	G	A	0.487309	0.101924	1.69197e-05	10.987
3-48413909	3	48413909	C	T	0.453265	0.107724	0.000112272	9.09458
3-48416843	3	48416843	T	C	0.618578	0.147559	0.000118059	9.04433
3-48431372	3	48431372	C	T	0.511943	0.125189	0.000164118	8.71492
3-48431534	3	48431534	C	T	0.555619	0.12273	3.9496e-05	10.1393
3-48432196	3	48432196	AC	A	0.565194	0.117418	1.5169e-05	11.0963
3-48432458	3	48432458	C	A	0.584309	0.11231	4.0292e-06	12.4219
3-48433546	3	48433546	C	T	0.590009	0.118714	8.92776e-06	11.6263
3-48433549	3	48433549	C	T	0.590009	0.118714	8.92776e-06	11.6263
3-48434744	3	48434744	T	C	0.613775	0.115673	2.82121e-06	12.7783
3-48434853	3	48434853	T	C	0.534732	0.12727	0.000114504	9.0749
3-48436585	3	48436585	C	T	0.551862	0.123152	4.59858e-05	9.98718
3-48463413	3	48463413	ACCGAAGGG	A	0.511483	0.129014	0.000243825	8.31906
3-48463423	3	48463423	TCTGGTGGCC	T	0.511483	0.129014	0.000243825	8.31906
3-48467664	3	48467664	GT	G	0.583725	0.115861	7.0784e-06	11.8585
3-48468666	3	48468666	G	A	0.546497	0.124982	6.56915e-05	9.63054
3-48470996	3	48470996	A	T	0.52146	0.134024	0.000307377	8.08743
3-48480119	3	48480119	T	C	0.513689	0.109135	2.17055e-05	10.7379
3-48480136	3	48480136	A	G	0.464034	0.104546	5.29076e-05	9.84696
3-48495750	3	48495750	TCCTCCCCC	T	0.379095	0.0943334	0.000205496	8.49009
3-48523780	3	48523780	T	G	0.547716	0.123288	5.22145e-05	9.86015
3-48532003	3	48532003	C	T	0.459442	0.11663	0.000264013	8.23951
3-48533269	3	48533269	C	G	0.536727	0.138861	0.000332961	8.00749
3-48548813	3	48548813	T	A	0.473119	0.113108	0.000121601	9.01477
3-48552947	3	48552947	G	T	0.605354	0.108929	1.18071e-06	13.6494
3-48561282	3	48561282	C	A	0.638502	0.128129	8.53367e-06	11.6715
3-48562085	3	48562085	C	A	0.539664	0.122151	5.66063e-05	9.77939
3-48562787	3	48562787	G	T	0.373744	0.0843553	5.43128e-05	9.82075
3-48563732	3	48563732	C	A	-0.739471	0.190781	0.000321903	8.04126
3-48581576	3	48581576	C	T	0.601183	0.140595	8.99993e-05	9.31571
3-48581782	3	48581782	A	G	0.331152	0.0805151	0.000152213	8.79023
3-48595685	3	48595685	G	A	0.344111	0.0880525	0.000291247	8.14134
3-48598911	3	48598911	G	A	0.435374	0.0944356	2.99733e-05	10.4152
3-48599012	3	48599012	G	A	0.415974	0.101515	0.000159831	8.74139
3-48599483	3	48599483	G	GA	0.435554	0.10598	0.000153763	8.7801
3-48599698	3	48599698	T	G	0.644786	0.143875	4.59193e-05	9.98862
3-48599784	3	48599784	C	T	0.511426	0.106148	1.49373e-05	11.1117
3-48600346	3	48600346	G	T	0.429883	0.107309	0.000213881	8.45009
3-48600523	3	48600523	C	G	0.423492	0.103345	0.000159723	8.74207
3-48600552	3	48600552	C	T	0.445513	0.101824	6.51083e-05	9.63946
3-48600751	3	48600751	TGCTGCCCTTAATAAAAACTGGCTAAA	T	0.449054	0.096215	2.479e-05	10.6051
3-48600842	3	48600842	CTACCTCATATACTAAGGCTGCACTCGTACTCCATGT	C	0.410542	0.101708	0.000194202	8.54661
3-48610417	3	48610417	TCA	T	0.407106	0.102703	0.000244316	8.31705
3-48610429	3	48610429	T	C	0.411257	0.10235	0.000205849	8.48837
3-48611386	3	48611386	C	T	0.543749	0.122438	5.24815e-05	9.85505
3-48613086	3	48613086	A	AATAT	0.501345	0.123739	0.000185083	8.59471
3-48676714	3	48676714	C	A	0.347946	0.0860876	0.000190972	8.56338
3-48705811	3	48705811	TC	T	0.463614	0.11826	0.00028025	8.17983
3-48764012	3	48764012	C	A	0.63934	0.163544	0.000290101	8.14528
3-48780399	3	48780399	C	G	0.515187	0.133339	0.000334491	8.0029
3-48781041	3	48781041	C	T	0.500067	0.126835	0.000261249	8.25004
3-48811031	3	48811031	A	G	0.467886	0.120886	0.000327537	8.02391
3-48879662	3	48879662	C	G	0.463874	0.10389	4.84872e-05	9.93421
3-48884171	3	48884171	G	C	0.622102	0.144679	8.32736e-05	9.39338
3-49054371	3	49054371	G	A	0.404651	0.101003	0.000213698	8.45095
3-49065232	3	49065232	A	T	0.478166	0.119204	0.000210347	8.46675
3-49125279	3	49125279	T	C	0.468525	0.113722	0.000148845	8.8126
3-49134810	3	49134810	C	T	0.481245	0.0900402	2.46839e-06	12.9119
3-49156183	3	49156183	C	A	0.641253	0.132294	1.35389e-05	11.2099
3-49156809	3	49156809	G	A	0.316622	0.0767979	0.000147479	8.82182
3-49167596	3	49167596	C	T	0.504573	0.128065	0.000263455	8.24163
3-49168266	3	49168266	C	T	0.618103	0.130867	2.05564e-05	10.7923
3-49182411	3	49182411	G	T	0.473241	0.120241	0.000266973	8.22836
3-49182800	3	49182800	A	G	0.428452	0.109549	0.000288508	8.15079
3-49250575	3	49250575	G	T	0.546512	0.139171	0.000274494	8.20058
3-49264529	3	49264529	C	A	0.465706	0.102424	3.70017e-05	10.2045
3-49333360	3	49333360	T	A	0.434052	0.110061	0.000260354	8.25347
3-49343431	3	49343431	G	A	0.331852	0.0830244	0.000220062	8.4216
3-49349180	3	49349180	G	A	0.416989	0.0895743	2.58003e-05	10.5651
3-49375978	3	49375978	C	G	0.525347	0.13522	0.000312893	8.06965
3-49407458	3	49407458	C	T	0.512305	0.126435	0.000184913	8.59563
3-49424868	3	49424868	G	A	0.517709	0.127201	0.000174564	8.65322
3-49425089	3	49425089	T	A	0.596156	0.145049	0.000153635	8.78093
3-49429631	3	49429631	C	T	0.603853	0.129407	2.48645e-05	10.6021
3-49437428	3	49437428	G	T	0.596761	0.138302	7.93014e-05	9.44225
3-49441504	3	49441504	A	G	0.616497	0.157934	0.000295394	8.1272
3-49441519	3	49441519	G	T	0.540651	0.133517	0.000186451	8.58734
3-49441520	3	49441520	C	A	0.540651	0.133517	0.000186451	8.58734
3-49452205	3	49452205	C	T	0.467369	0.113429	0.00014863	8.81405
3-49490844	3	49490844	C	CT	-0.611475	0.13916	6.12339e-05	9.70081
3-49505364	3	49505364	A	G	0.340814	0.0848545	0.000206949	8.48304
3-49506141	3	49506141	C	T	0.339584	0.0789473	8.28661e-05	9.39828
3-49506226	3	49506226	C	T	0.340872	0.079874	9.24757e-05	9.28856
3-49507812	3	49507812	G	C	0.474155	0.117111	0.00018678	8.58558
3-49539843	3	49539843	G	T	0.602882	0.126313	1.73895e-05	10.9596
3-49547910	3	49547910	C	T	-0.425514	0.105418	0.000194238	8.54643
3-49622990	3	49622990	G	A	0.539154	0.135843	0.000240479	8.33288
3-49632937	3	49632937	A	G	0.493634	0.113933	7.48415e-05	9.50014
3-49638782	3	49638782	C	A	0.505274	0.126405	0.000219914	8.42227
3-49647298	3	49647298	G	A	0.540585	0.135851	0.00023279	8.36537
3-49647860	3	49647860	C	T	0.505231	0.129441	0.000295709	8.12613
3-49648002	3	49648002	A	T	0.633902	0.145561	6.9603e-05	9.5727
3-49649902	3	49649902	G	C	0.596416	0.152172	0.00028109	8.17684
3-49649927	3	49649927	C	T	0.512706	0.114558	4.68453e-05	9.96866
3-49658176	3	49658176	G	C	-0.527132	0.136296	0.000330532	8.01481
3-49673104	3	49673104	CA	C	0.592561	0.150835	0.000273104	8.20566
3-49673108	3	49673108	GACGGA	G	0.592561	0.150835	0.000273104	8.20566
3-49680393	3	49680393	C	T	0.407235	0.0982273	0.000136978	8.89569
3-49745158	3	49745158	A	T	0.423184	0.0975234	7.32372e-05	9.52181
3-49798816	3	49798816	A	G	0.421923	0.104323	0.000189393	8.57169
3-49809812	3	49809812	C	G	0.466822	0.117543	0.000238541	8.34097
3-49859083	3	49859083	C	A	0.541916	0.126372	8.648e-05	9.3556
3-49920526	3	49920526	A	T	0.588523	0.140217	0.000116107	9.06099
3-49973496	3	49973496	C	T	0.506217	0.127263	0.000233905	8.3606
3-49977588	3	49977588	C	G	0.514541	0.11763	6.53419e-05	9.63588
3-50021658	3	50021658	G	A	0.62174	0.146222	9.7269e-05	9.23803
3-50038324	3	50038324	A	G	0.611755	0.141856	7.99236e-05	9.43444
3-50087724	3	50087724	T	C	-0.517998	0.133503	0.000317878	8.05384
3-50126204	3	50126204	A	G	0.44608	0.0989343	4.19628e-05	10.0787
3-50138193	3	50138193	C	T	0.375482	0.0847914	5.47219e-05	9.81325
3-50157018	3	50157018	G	A	0.560695	0.135034	0.000134195	8.91622
3-50218232	3	50218232	T	C	0.404669	0.104048	0.000308866	8.0826
3-50254439	3	50254439	C	T	0.601375	0.132239	3.69092e-05	10.2071
3-50254456	3	50254456	C	T	0.574736	0.138063	0.000129695	8.95032
3-50275322	3	50275322	C	T	0.648929	0.13799	2.20118e-05	10.7239
3-50306545	3	50306545	G	T	0.644725	0.13159	1.13418e-05	11.387
3-50310146	3	50310146	C	T	0.421937	0.106491	0.000245661	8.31156
3-50312621	3	50312621	A	T	0.576419	0.146338	0.000264295	8.23844
3-50340796	3	50340796	A	G	0.397027	0.0931045	9.34711e-05	9.27786
3-50428312	3	50428312	C	CA	0.61754	0.145003	9.51536e-05	9.26002
3-50437378	3	50437378	T	C	0.400385	0.0955116	0.000118083	9.04412
3-50437953	3	50437953	C	T	0.66825	0.135912	1.06972e-05	11.4455
3-50441816	3	50441816	G	A	0.593995	0.142431	0.000126588	8.97458
3-50491113	3	50491113	C	T	0.520301	0.116828	5.03595e-05	9.89632
3-50491130	3	50491130	G	C	0.359878	0.081318	5.52179e-05	9.80422
3-50560496	3	50560496	GGCCTGAGT	G	0.536439	0.118633	4.01972e-05	10.1217
3-50565796	3	50565796	A	T	0.52109	0.125692	0.000137013	8.89543
3-50598451	3	50598451	G	A	0.419882	0.0994779	0.000107587	9.13721
3-50630319	3	50630319	TATATTGTCTC	T	-0.467522	0.112871	0.000138645	8.8836
3-50631312	3	50631312	C	CA	0.511332	0.131643	0.000313765	8.06687
3-50668044	3	50668044	C	A	0.573031	0.119786	1.67654e-05	10.9962
3-50668045	3	50668045	A	G	0.573031	0.119786	1.67654e-05	10.9962
3-50771136	3	50771136	C	A	0.537991	0.12794	0.000113231	9.08608
3-50783858	3	50783858	G	C	0.54552	0.127607	9.02854e-05	9.31254
3-50783862	3	50783862	A	G	0.54552	0.127607	9.02854e-05	9.31254
3-50783864	3	50783864	A	C	0.554704	0.127166	6.79978e-05	9.59603
3-50793776	3	50793776	C	A	0.596942	0.141808	0.000111602	9.10057
3-50795012	3	50795012	T	C	0.522183	0.133488	0.000287789	8.15328
3-50795032	3	50795032	A	C	0.51426	0.130874	0.000272335	8.20848
3-50839577	3	50839577	G	T	0.44019	0.108938	0.000191604	8.56008
3-50861983	3	50861983	G	A	0.400795	0.0996956	0.000204511	8.49489
3-50862054	3	50862054	C	T	0.446217	0.101402	5.99581e-05	9.72186
3-50862691	3	50862691	C	T	0.383354	0.080483	1.79703e-05	10.9268
3-50862706	3	50862706	T	C	0.363844	0.0820985	5.40976e-05	9.82472
3-50862713	3	50862713	G	C	0.365339	0.0830746	6.04994e-05	9.71288
3-50983188	3	50983188	T	C	0.522722	0.134307	0.000306244	8.09113
3-51046844	3	51046844	C	T	0.395342	0.101705	0.000310919	8.07598
3-51057866	3	51057866	A	AG	0.645525	0.131358	1.07901e-05	11.4369
3-51095306	3	51095306	G	T	0.526431	0.115714	3.66889e-05	10.213
3-51096633	3	51096633	A	T	0.467105	0.119971	0.000304799	8.09586
3-51096804	3	51096804	A	G	0.577162	0.116027	8.79693e-06	11.6411
3-51101111	3	51101111	CT	C	0.476769	0.121885	0.000287981	8.15262
3-51103759	3	51103759	G	A	0.569307	0.13285	8.73055e-05	9.3461
3-51119169	3	51119169	C	T	0.497986	0.127284	0.000287266	8.1551
3-51119954	3	51119954	A	C	0.532356	0.1314	0.000185207	8.59404
3-51136111	3	51136111	G	A	0.462637	0.114848	0.000199351	8.52044
3-51172437	3	51172437	G	A	0.323193	0.0817106	0.000251016	8.28999
3-51173329	3	51173329	G	T	0.422717	0.108315	0.000296182	8.12454
3-51176699	3	51176699	C	T	0.443373	0.113543	0.000294107	8.13157
3-51246245	3	51246245	T	C	0.484758	0.123645	0.000280007	8.1807
3-51246248	3	51246248	G	A	0.484758	0.123645	0.000280007	8.1807
3-51261735	3	51261735	G	A	0.627209	0.143252	6.44625e-05	9.64943
3-51268729	3	51268729	A	G	0.642601	0.12585	5.61186e-06	12.0906
3-51271218	3	51271218	A	C	0.630355	0.145833	7.73805e-05	9.46678
3-51271231	3	51271231	C	T	0.616919	0.152751	0.000192829	8.55371
3-51293318	3	51293318	T	A	0.312758	0.0798244	0.000282205	8.17288
3-51321735	3	51321735	C	T	0.448792	0.103286	7.18585e-05	9.54081
3-51353270	3	51353270	C	T	0.604526	0.136001	5.17952e-05	9.86821
3-51398257	3	51398257	T	C	0.574244	0.141227	0.000176746	8.6408
3-51410707	3	51410707	G	A	0.551236	0.126501	6.89991e-05	9.58142
3-51432110	3	51432110	TCGCGGGCCACAATTGGCC	T	0.570856	0.138949	0.000154439	8.77571
3-51519260	3	51519260	G	A	0.620964	0.13312	2.49976e-05	10.5967
3-51521947	3	51521947	C	T	0.593282	0.150447	0.000260583	8.25259
3-51632373	3	51632373	A	C	0.39154	0.101161	0.000327564	8.02383
3-51634790	3	51634790	G	T	0.444041	0.103343	8.41235e-05	9.38323
3-51635798	3	51635798	G	A	0.423512	0.108688	0.000301867	8.10552
3-51657809	3	51657809	CAT	C	0.431305	0.109588	0.000267011	8.22822
3-51658788	3	51658788	C	T	0.420032	0.105247	0.000224367	8.40223
3-51662388	3	51662388	G	GT	0.507179	0.114832	5.6845e-05	9.77518
3-51662395	3	51662395	A	G	0.507179	0.114832	5.6845e-05	9.77518
3-51683995	3	51683995	T	C	0.523616	0.130601	0.000211696	8.46036
3-51690354	3	51690354	A	G	0.56089	0.123058	3.56694e-05	10.2412
3-51717087	3	51717087	C	G	0.55352	0.116248	1.80698e-05	10.9213
3-51720089	3	51720089	C	T	0.579046	0.14827	0.000293695	8.13297
3-51720693	3	51720693	T	G	0.475436	0.121684	0.00029206	8.13855
3-51720790	3	51720790	C	T	0.500369	0.115959	7.92597e-05	9.44278
3-51720920	3	51720920	T	C	0.544129	0.132152	0.000150031	8.80467
3-51720960	3	51720960	A	G	0.5591	0.127772	6.50107e-05	9.64096
3-51721761	3	51721761	G	A	0.577209	0.145931	0.000251013	8.29001
3-51998151	3	51998151	G	A	0.33489	0.0843572	0.00023976	8.33587
3-52004161	3	52004161	T	C	0.341905	0.0797614	8.69513e-05	9.35016
3-52015544	3	52015544	C	T	0.598296	0.146765	0.000170956	8.6741
3-52067332	3	52067332	G	A	0.414948	0.10608	0.000287945	8.15274
3-52069058	3	52069058	A	C	0.357456	0.08831	0.000187382	8.58236
3-52071768	3	52071768	C	A	0.341919	0.0839303	0.000172446	8.66543
3-52072083	3	52072083	G	A	0.398856	0.0954407	0.000123096	9.00254
3-52072249	3	52072249	T	G	0.424283	0.104038	0.000170083	8.67922
3-52072848	3	52072848	C	T	0.47034	0.115578	0.000174859	8.65153
3-52074229	3	52074229	G	GT	0.454974	0.0982625	2.80484e-05	10.4816
3-52074267	3	52074267	C	T	0.35503	0.088536	0.000211219	8.46262
3-52074268	3	52074268	C	T	0.35503	0.088536	0.000211219	8.46262
3-52084595	3	52084595	G	A	0.487829	0.125451	0.000309503	8.08054
3-52228051	3	52228051	A	C	0.411784	0.099899	0.000147856	8.81927
3-52368179	3	52368179	G	A	0.57988	0.138312	0.000117876	9.04588
3-52565659	3	52565659	C	T	0.617094	0.149405	0.000143959	8.84598
3-52598293	3	52598293	G	A	0.576422	0.14568	0.000249898	8.29446
3-52601278	3	52601278	C	T	0.416349	0.0937783	5.2708e-05	9.85074
3-52601282	3	52601282	T	C	0.435415	0.0905607	1.54531e-05	11.0777
3-52611075	3	52611075	CAT	C	0.525802	0.135539	0.000318575	8.05165
3-52615091	3	52615091	G	A	0.59228	0.141708	0.000122903	9.00412
3-52837848	3	52837848	A	G	-0.715024	0.173697	0.000150488	8.80163
3-52881477	3	52881477	C	T	0.530963	0.13111	0.000186198	8.5887
3-52881488	3	52881488	T	C	0.503266	0.12795	0.000269042	8.22064
3-52881528	3	52881528	C	T	0.547238	0.118768	3.0238e-05	10.4064
3-52881583	3	52881583	GCCAGAATGCACTGTT	G	0.550546	0.125988	6.62892e-05	9.62148
3-52917891	3	52917891	C	T	0.506984	0.124789	0.000178649	8.63009
3-52917893	3	52917893	G	A	0.506984	0.124789	0.000178649	8.63009
3-52919662	3	52919662	A	G	0.486016	0.112608	7.90206e-05	9.4458
3-52941334	3	52941334	A	C	0.367586	0.0898451	0.000163092	8.7212
3-52970150	3	52970150	A	AG	0.389827	0.0895486	6.99791e-05	9.56731
3-52971281	3	52971281	T	C	0.605163	0.14091	8.46943e-05	9.37646
3-52971486	3	52971486	C	T	0.646071	0.128117	6.96683e-06	11.8744
3-52977189	3	52977189	C	A	0.589641	0.150249	0.000276642	8.19279
3-52977190	3	52977190	A	T	0.589641	0.150249	0.000276642	8.19279
3-52981751	3	52981751	G	A	0.442078	0.110166	0.00020934	8.47155
3-52992913	3	52992913	T	A	0.578686	0.147336	0.000273843	8.20296
3-53016214	3	53016214	C	G	0.56783	0.116068	1.16259e-05	11.3623
3-53139051	3	53139051	G	A	0.616637	0.126311	1.2039e-05	11.3274
3-53154453	3	53154453	G	T	0.467226	0.114165	0.000162445	8.72517
3-53166132	3	53166132	G	A	0.453671	0.0973621	2.54248e-05	10.5798
3-53205098	3	53205098	GT	G	0.597978	0.139945	9.08864e-05	9.3059
3-53208183	3	53208183	C	T	0.326847	0.0817563	0.000219516	8.42409
3-53217601	3	53217601	G	T	0.390207	0.0986287	0.000250245	8.29307
3-53217705	3	53217705	A	G	-0.345668	0.0839356	0.000149641	8.80727
3-53217735	3	53217735	G	A	-0.338695	0.0827232	0.000161541	8.73075
3-53233393	3	53233393	G	A	0.551977	0.122738	4.36086e-05	10.0403
3-53256962	3	53256962	G	A	0.510273	0.12742	0.000214818	8.44572
3-53256997	3	53256997	TCCAGTGAGGCTGCC	T	0.512063	0.123529	0.000137226	8.89388
3-53265936	3	53265936	A	G	0.498748	0.119842	0.000130178	8.94661
3-53299556	3	53299556	C	G	0.543051	0.135129	0.000205447	8.49032
3-53311676	3	53311676	G	A	0.590166	0.147961	0.000225972	8.3951
3-53340816	3	53340816	G	T	0.596221	0.150196	0.000239967	8.33501
3-53369365	3	53369365	C	T	-0.427726	0.10199	0.000117394	9.04998
3-53371206	3	53371206	C	T	0.602939	0.150368	0.000211378	8.46186
3-53373082	3	53373082	T	A	0.50033	0.129002	0.000319469	8.04885
3-53380762	3	53380762	G	A	0.464685	0.118266	0.000272572	8.20761
3-53443888	3	53443888	C	T	0.472937	0.118001	0.000212636	8.45593
3-53445934	3	53445934	T	G	0.492637	0.117881	0.000123086	9.00263
3-53445949	3	53445949	G	A	0.492637	0.117881	0.000123086	9.00263
3-53497604	3	53497604	TCCAGGGTGGAG	T	0.453863	0.11212	0.000187231	8.58317
3-53575066	3	53575066	C	T	0.544843	0.125708	7.44707e-05	9.5051
3-53656917	3	53656917	C	T	0.355323	0.089398	0.000236218	8.35076
3-53670837	3	53670837	A	AT	0.325093	0.0775939	0.000118973	9.03661
3-53700063	3	53700063	G	A	0.397189	0.101837	0.000298422	8.117
3-53708304	3	53708304	G	A	0.453384	0.108968	0.000130589	8.94345
3-53765543	3	53765543	T	TC	0.572993	0.144909	0.000251948	8.28629
3-53767393	3	53767393	G	T	0.448006	0.102919	7.00368e-05	9.56649
3-53871536	3	53871536	A	G	0.565709	0.143678	0.000265652	8.23333
3-53889310	3	53889310	C	A	0.529397	0.129015	0.000156942	8.75964
3-53892209	3	53892209	G	A	0.352414	0.0772958	3.55067e-05	10.2458
3-53906866	3	53906866	CGGCTGCGGG	C	0.617111	0.13448	3.21864e-05	10.344
3-53911832	3	53911832	G	A	0.535733	0.117262	3.44194e-05	10.2769
3-53917877	3	53917877	C	T	0.506585	0.129236	0.000280645	8.17842
3-53919080	3	53919080	A	G	0.46173	0.106228	7.15193e-05	9.54554
3-53953010	3	53953010	C	T	0.412986	0.103903	0.000236121	8.35116
3-53959273	3	53959273	C	T	0.362588	0.0911062	0.000232357	8.36724
3-54021623	3	54021623	C	A	-0.416538	0.101878	0.000164506	8.71257
3-54291237	3	54291237	G	T	0.651874	0.129154	6.86146e-06	11.8896
3-54291238	3	54291238	C	T	0.651874	0.129154	6.86146e-06	11.8896
3-54317547	3	54317547	C	T	0.566099	0.136182	0.000132194	8.93124
3-54373609	3	54373609	C	T	-0.40844	0.101107	0.00019224	8.55676
3-54375199	3	54375199	C	G	0.384843	0.0857948	4.53093e-05	10.002
3-54561166	3	54561166	C	T	0.625036	0.132681	2.14227e-05	10.7511
3-54600413	3	54600413	C	T	0.406002	0.0963769	0.000110477	9.1107
3-54630105	3	54630105	T	G	0.426642	0.106118	0.000204346	8.4957
3-54630112	3	54630112	C	T	0.42529	0.103164	0.00014763	8.8208
3-54641234	3	54641234	A	AATTT	0.569478	0.145784	0.000292811	8.13598
3-54662599	3	54662599	C	T	0.573003	0.130405	6.1235e-05	9.70079
3-54664481	3	54664481	G	A	0.570453	0.145616	0.000282713	8.17108
3-54715695	3	54715695	G	A	0.612454	0.147781	0.000137644	8.89084
3-54738926	3	54738926	G	A	-0.339863	0.0878731	0.00033042	8.01515
3-54740833	3	54740833	A	T	0.39126	0.0957172	0.000165007	8.70953
3-55031976	3	55031976	C	T	0.482847	0.113316	9.44642e-05	9.26729
3-55079741	3	55079741	G	A	0.47163	0.116027	0.000177468	8.63672
3-55138605	3	55138605	C	T	0.439988	0.112209	0.000279487	8.18255
3-55146200	3	55146200	C	T	0.410664	0.0891017	3.0107e-05	10.4108
3-55154432	3	55154432	C	T	0.567046	0.146492	0.00032717	8.02503
3-55220518	3	55220518	T	C	0.531755	0.12361	8.27386e-05	9.39982
3-55236799	3	55236799	C	T	0.61713	0.154599	0.000223737	8.40504
3-55359623	3	55359623	A	T	0.454061	0.0998957	3.71883e-05	10.1995
3-55359931	3	55359931	A	G	0.381605	0.0936043	0.00017083	8.67484
3-55369003	3	55369003	C	T	0.470425	0.106796	5.90915e-05	9.73642
3-55375441	3	55375441	C	T	0.481385	0.12203	0.000259468	8.25688
[truncated: 17,819 more rows]
