# Supplementary material for: Development and validation of sex-associated markers using whole-genome re-sequencing in frog Quasipaa spinosa
Source: Front Genet. 2025 Jun 2;16:1596192. doi: 10.3389/fgene.2025.1596192 (PMC12171147; doi:10.3389/fgene.2025.1596192)
Supplement: Supplementary file 3 [file Table4.xlsx]

## Sheet: Sheet1
SNP	CHROM	POS	REF	ALT	Effect	SE	sex.FarmCPU	#NAME?
3-841011	3	841011	C	T	-0.0168164	0.00264706	1.50845e-07	15.707
3-1218233	3	1218233	T	G	-0.014046	0.00228272	2.87837e-07	15.0609
3-1816736	3	1816736	A	C	-0.0170478	0.00266021	1.26035e-07	15.8867
3-2422098	3	2422098	C	T	-0.0172048	0.00238428	9.40152e-09	18.4824
3-2667458	3	2667458	AGTT	A	-0.0165928	0.00253857	8.33917e-08	16.2997
3-3373947	3	3373947	C	T	-0.0178426	0.0027541	1.00483e-07	16.1133
3-6759079	3	6759079	C	T	-0.0197926	0.00291053	3.56084e-08	17.1507
3-9638213	3	9638213	G	A	-0.0191352	0.00283271	4.11909e-08	17.005
3-10754921	3	10754921	A	G	-0.016896	0.0025255	5.07677e-08	16.796
3-10964648	3	10964648	G	A	-0.0174921	0.00282716	2.57838e-07	15.1709
3-13713154	3	13713154	T	A	-0.0184888	0.00254654	8.15919e-09	18.6241
3-13926572	3	13926572	T	TTG	-0.0226637	0.00293414	1.87713e-09	20.0935
3-14793562	3	14793562	A	G	-0.0223793	0.00319363	1.83106e-08	17.8158
3-15027707	3	15027707	G	A	-0.017415	0.00282766	2.82643e-07	15.0791
3-15633391	3	15633391	T	TCGTTC	-0.0184417	0.00273812	4.39166e-08	16.941
3-16113515	3	16113515	T	C	-0.01917	0.00292437	7.84377e-08	16.361
3-18421097	3	18421097	A	T	-0.0176223	0.00248373	1.38315e-08	18.0963
3-19329292	3	19329292	G	A	-0.0177842	0.00285814	2.30157e-07	15.2845
3-19859828	3	19859828	C	T	-0.0169203	0.00234888	9.78015e-09	18.4429
3-22649243	3	22649243	T	A	-0.0201401	0.00294174	3.07144e-08	17.2985
3-22826807	3	22826807	G	A	-0.0204177	0.00288299	1.44174e-08	18.0548
3-22970924	3	22970924	G	T	-0.0204914	0.00294815	2.19731e-08	17.6334
3-22970952	3	22970952	CA	C	-0.0222114	0.00290532	2.40847e-09	19.8443
3-23723705	3	23723705	A	T	-0.0195331	0.00284861	2.96734e-08	17.333
3-24262870	3	24262870	TAAC	T	-0.0177232	0.00258301	2.92557e-08	17.3472
3-24297073	3	24297073	C	A	-0.0209394	0.00313727	5.34145e-08	16.7452
3-24297081	3	24297081	C	A	-0.0209394	0.00313727	5.34145e-08	16.7452
3-24457031	3	24457031	A	G	-0.0219856	0.00330257	5.64723e-08	16.6895
3-24793047	3	24793047	CCA	C	-0.0204045	0.00303935	4.70994e-08	16.871
3-27191539	3	27191539	T	A	-0.017172	0.00268857	1.35055e-07	15.8176
3-30683993	3	30683993	T	A	-0.0206088	0.00322019	1.29571e-07	15.859
3-30797349	3	30797349	CTTGCGTTCCA	C	-0.0201305	0.00316741	1.49556e-07	15.7156
3-31613798	3	31613798	C	A	-0.0200913	0.00317067	1.58986e-07	15.6544
3-34074992	3	34074992	C	T	-0.0181352	0.00285724	1.53685e-07	15.6884
3-36091261	3	36091261	C	T	-0.0180681	0.00283226	1.38442e-07	15.7928
3-36091290	3	36091290	G	A	-0.0180681	0.00283226	1.38442e-07	15.7928
3-36176653	3	36176653	G	A	-0.0245228	0.00278313	6.50937e-11	23.4552
3-36258349	3	36258349	T	C	-0.0163181	0.00260147	1.95549e-07	15.4475
3-36610323	3	36610323	A	C	-0.018773	0.00296359	1.60064e-07	15.6477
3-37720533	3	37720533	G	A	-0.0186366	0.00295278	1.72409e-07	15.5734
3-38137694	3	38137694	G	T	-0.0185897	0.00302863	3.02353e-07	15.0117
3-40682301	3	40682301	G	A	-0.0178908	0.00279265	1.26886e-07	15.88
3-40682330	3	40682330	C	T	-0.0178908	0.00279265	1.26886e-07	15.88
3-40843495	3	40843495	C	T	-0.0186637	0.00288938	1.06901e-07	16.0514
3-40846423	3	40846423	GGCTCAGCTGAGCC	G	-0.0206498	0.00282623	7.04476e-09	18.771
3-40991283	3	40991283	G	T	-0.0203219	0.00291509	2.05644e-08	17.6997
3-42775774	3	42775774	C	T	-0.0195137	0.00317327	2.91383e-07	15.0486
3-43961578	3	43961578	G	A	-0.0193392	0.00300719	1.17179e-07	15.9596
3-44213877	3	44213877	C	A	-0.0181478	0.00295136	2.918e-07	15.0472
3-44978686	3	44978686	G	A	-0.0186596	0.00281866	6.36453e-08	16.5699
3-45041521	3	45041521	C	T	0.535356	0.00649701	1.16326e-59	135.701
3-46203934	3	46203934	C	G	-0.0181052	0.00288719	1.96669e-07	15.4417
3-46949054	3	46949054	C	A	-0.0203198	0.00291011	1.98392e-08	17.7356
3-47558653	3	47558653	T	G	-0.0189036	0.00283653	5.51756e-08	16.7127
3-48435876	3	48435876	G	A	-0.019695	0.0030514	1.08639e-07	16.0352
3-49571832	3	49571832	T	G	-0.0205131	0.0028085	7.10234e-09	18.7628
3-52669481	3	52669481	A	G	-0.015852	0.00246525	1.17489e-07	15.9569
3-59815413	3	59815413	G	A	-0.0177649	0.0027402	9.90269e-08	16.1279
3-60447137	3	60447137	A	AT	-0.0229271	0.00329393	2.12934e-08	17.6649
3-60940800	3	60940800	T	C	-0.0179147	0.00289054	2.49226e-07	15.2049
3-61030179	3	61030179	TATTGCC	T	-0.0182848	0.00250375	7.12381e-09	18.7598
3-61031790	3	61031790	G	T	-0.0187354	0.00303547	2.70701e-07	15.1223
3-61225389	3	61225389	C	CA	-0.0173496	0.00274927	1.72932e-07	15.5704
3-61288218	3	61288218	A	G	-0.0188529	0.002991	1.77136e-07	15.5464
3-61569180	3	61569180	G	T	-0.0178511	0.00274458	9.2518e-08	16.1959
3-62338376	3	62338376	A	C	-0.020343	0.00285631	1.26863e-08	18.1827
3-62341611	3	62341611	G	A	-0.0167161	0.00247407	4.10025e-08	17.0096
3-63397879	3	63397879	A	T	-0.0173515	0.00247421	1.79929e-08	17.8333
3-63671003	3	63671003	G	A	-0.0202938	0.00315196	1.14377e-07	15.9838
3-63740309	3	63740309	C	A	-0.0189519	0.00263937	1.05285e-08	18.3692
3-63745485	3	63745485	G	A	-0.0176091	0.00269083	8.13111e-08	16.325
3-63841764	3	63841764	G	A	-0.0182255	0.00294295	2.53093e-07	15.1895
3-63841771	3	63841771	T	A	-0.0205073	0.00298533	2.85239e-08	17.3725
3-64696392	3	64696392	G	A	-0.0228606	0.0030724	4.59932e-09	19.1974
3-64708275	3	64708275	T	C	-0.0218068	0.00325352	4.87865e-08	16.8358
3-64728631	3	64728631	T	C	-0.0274416	0.00243172	5.28614e-14	30.5711
3-65200625	3	65200625	G	A	-0.0190736	0.00272565	1.88869e-08	17.7848
3-65476120	3	65476120	G	A	-0.0221831	0.00282156	1.21727e-09	20.5267
3-65681525	3	65681525	T	C	-0.0179387	0.00268713	5.31774e-08	16.7496
3-65726293	3	65726293	C	T	-0.0179786	0.00291768	2.79791e-07	15.0892
3-69478529	3	69478529	G	A	-0.0208118	0.00300488	2.37778e-08	17.5545
3-72645575	3	72645575	G	C	-0.0224617	0.00333564	4.41057e-08	16.9367
3-72877598	3	72877598	C	CA	-0.0196841	0.00301024	8.26516e-08	16.3086
3-73388915	3	73388915	C	G	-0.0229972	0.00354697	9.88566e-08	16.1296
3-74184036	3	74184036	G	C	-0.0220302	0.00330173	5.37732e-08	16.7385
3-74317021	3	74317021	CAGATCCTGCATAGCACACCTGAAACCTTGTAGAGCCCACCAA	C	-0.0184758	0.0029537	2.06933e-07	15.3909
3-81652416	3	81652416	T	C	-0.0180786	0.00282436	1.29127e-07	15.8625
3-82801932	3	82801932	T	C	-0.0213678	0.00332369	1.17959e-07	15.9529
3-83447199	3	83447199	C	CAT	-0.0203573	0.00258281	1.144e-09	20.5887
3-83675893	3	83675893	C	T	-0.0182448	0.00289936	1.83257e-07	15.5124
3-86067480	3	86067480	A	G	-0.0156023	0.0024296	1.20722e-07	15.9298
3-91528659	3	91528659	C	T	-0.0186596	0.00281866	6.36453e-08	16.5699
3-94419713	3	94419713	T	C	-0.0211216	0.00337079	1.99736e-07	15.4263
3-94447180	3	94447180	T	C	-0.0219332	0.00293313	4.0886e-09	19.3151
3-95055903	3	95055903	A	AT	-0.018149	0.00278478	8.86898e-08	16.2381
3-95058642	3	95058642	C	G	-0.0221321	0.00313106	1.50577e-08	18.0114
3-95058661	3	95058661	C	A	-0.0221321	0.00313106	1.50577e-08	18.0114
3-95072658	3	95072658	G	T	-0.0215269	0.00349549	2.8295e-07	15.078
3-95138360	3	95138360	T	A	-0.0175982	0.0028408	2.51562e-07	15.1956
3-100056148	3	100056148	G	T	-0.019897	0.00296107	4.6185e-08	16.8906
3-100072705	3	100072705	C	T	-0.016234	0.00232311	1.94878e-08	17.7535
3-102280941	3	102280941	T	C	0.469463	0.00358027	2.81624e-67	153.238
3-102701213	3	102701213	C	G	-0.0187386	0.00282214	5.97083e-08	16.6338
3-104855947	3	104855947	C	T	-0.0201624	0.003154	1.32644e-07	15.8356
3-106426362	3	106426362	G	C	-0.0209255	0.00322206	9.54561e-08	16.1646
3-107438332	3	107438332	T	G	-0.0192515	0.00313406	2.97789e-07	15.0269
3-108325138	3	108325138	A	T	-0.0195966	0.00313562	2.10639e-07	15.3731
3-112015438	3	112015438	G	A	-0.0165229	0.0026192	1.74194e-07	15.5631
3-113858227	3	113858227	A	G	-0.0215494	0.00303421	1.35233e-08	18.1189
3-116785611	3	116785611	C	A	-0.0140818	0.00221274	1.45516e-07	15.743
3-119188083	3	119188083	G	A	-0.0215278	0.00323455	5.67549e-08	16.6845
3-121037983	3	121037983	C	G	-0.0183312	0.0029804	2.90252e-07	15.0525
3-122141144	3	122141144	C	G	-0.0225574	0.00304562	5.1256e-09	19.089
3-122260255	3	122260255	T	C	-0.0178008	0.00288958	2.8124e-07	15.0841
3-122260256	3	122260256	A	T	-0.0178008	0.00288958	2.8124e-07	15.0841
3-122600328	3	122600328	C	A	-0.0185401	0.00301191	2.8561e-07	15.0686
3-123621517	3	123621517	AC	A	-0.0168863	0.00271228	2.27479e-07	15.2962
3-124217558	3	124217558	C	A	-0.0165244	0.00238791	2.42402e-08	17.5353
3-124853136	3	124853136	C	T	-0.0192532	0.00303725	1.57754e-07	15.6622
3-124884527	3	124884527	C	T	-0.0195965	0.00305777	1.25917e-07	15.8876
3-128366322	3	128366322	A	C	-0.019286	0.00305668	1.73585e-07	15.5666
3-129108201	3	129108201	A	G	-0.0178767	0.0029004	2.78354e-07	15.0944
3-130802218	3	130802218	A	G	-0.0234712	0.00308471	2.6999e-09	19.7301
3-132224373	3	132224373	C	A	-0.021189	0.00336085	1.76296e-07	15.5511
3-132230003	3	132230003	T	C	-0.0218302	0.00331115	6.94581e-08	16.4825
3-132709238	3	132709238	A	G	-0.0187592	0.0029541	1.52147e-07	15.6984
3-132924476	3	132924476	T	TG	-0.0202845	0.00312056	9.36693e-08	16.1835
3-135455178	3	135455178	G	T	-0.0192646	0.00307349	1.98505e-07	15.4325
3-136278642	3	136278642	G	T	-0.0229362	0.0033424	2.91868e-08	17.3496
3-136483900	3	136483900	A	C	-0.0186547	0.00303195	2.88291e-07	15.0593
3-137314305	3	137314305	C	T	-0.0234763	0.00309982	3.01979e-09	19.6181
3-138124251	3	138124251	CA	C	-0.0163633	0.00255247	1.25083e-07	15.8943
3-139154414	3	139154414	C	T	-0.0215352	0.003503	2.93035e-07	15.043
3-142236693	3	142236693	G	A	-0.0178255	0.00287757	2.51684e-07	15.1951
3-142659579	3	142659579	A	T	-0.0199726	0.0030185	6.4331e-08	16.5592
3-142931215	3	142931215	C	T	-0.0234423	0.00363514	1.10622e-07	16.0172
3-142931606	3	142931606	G	A	-0.0234423	0.00363514	1.10622e-07	16.0172
3-143765820	3	143765820	C	G	-0.0190854	0.00293585	9.3516e-08	16.1851
3-144207415	3	144207415	T	A	-0.0162413	0.00263113	2.70182e-07	15.1242
3-145528049	3	145528049	A	AT	-0.0154768	0.00226097	3.08268e-08	17.2949
3-145834755	3	145834755	A	G	-0.0243346	0.00281984	1.13057e-10	22.9031
3-145839766	3	145839766	CTG	C	-0.0210919	0.00285529	5.45362e-09	19.027
3-145841970	3	145841970	C	T	-0.0195485	0.00298472	7.9906e-08	16.3424
3-145843627	3	145843627	G	A	-0.019227	0.00293992	8.24079e-08	16.3116
3-145843704	3	145843704	T	A	-0.019227	0.00293992	8.24079e-08	16.3116
3-146281801	3	146281801	C	CA	-0.0218217	0.00303991	1.05985e-08	18.3626
3-146569677	3	146569677	G	A	-0.0245801	0.00316796	1.68234e-09	20.2031
3-147042804	3	147042804	A	T	-0.0210414	0.00334033	1.79449e-07	15.5334
3-147188767	3	147188767	C	A	-0.0201207	0.00300544	5.0024e-08	16.8108
3-147459637	3	147459637	CCTCCTTTACATTTA	C	-0.0222299	0.00307125	8.76123e-09	18.5529
3-148056076	3	148056076	G	A	-0.0213384	0.00338252	1.74157e-07	15.5633
3-148056079	3	148056079	T	C	-0.0213384	0.00338252	1.74157e-07	15.5633
3-148061666	3	148061666	C	A	-0.0190723	0.00302524	1.76458e-07	15.5502
3-148063076	3	148063076	C	T	-0.0259329	0.00313364	3.35685e-10	21.8148
3-148069417	3	148069417	C	T	-0.0210618	0.0032328	8.93158e-08	16.2311
3-148123251	3	148123251	T	G	-0.0197451	0.00312569	1.69379e-07	15.5911
3-148124979	3	148124979	C	G	-0.0207534	0.00328306	1.67026e-07	15.6051
3-149281563	3	149281563	C	T	-0.0184744	0.00300609	2.94957e-07	15.0364
3-149365507	3	149365507	C	A	-0.0183488	0.0029412	2.18345e-07	15.3372
3-149379387	3	149379387	G	T	-0.0213356	0.00284307	3.75741e-09	19.3995
3-149432342	3	149432342	C	A	-0.0207047	0.00307425	4.39576e-08	16.94
3-149432343	3	149432343	C	T	-0.0207047	0.00307425	4.39576e-08	16.94
3-149492587	3	149492587	A	G	-0.0195742	0.00289234	3.95643e-08	17.0453
3-149558367	3	149558367	T	C	-0.0229697	0.00327261	1.76597e-08	17.852
3-149757750	3	149757750	G	GT	-0.0223646	0.00333097	4.69939e-08	16.8732
3-152643289	3	152643289	G	A	-0.0176781	0.00282177	2.00506e-07	15.4224
3-153192902	3	153192902	A	T	-0.0226155	0.00277688	5.04503e-10	21.4074
3-153462155	3	153462155	C	T	-0.0185498	0.002997	2.55952e-07	15.1783
3-153462157	3	153462157	G	A	-0.0185498	0.002997	2.55952e-07	15.1783
3-156414240	3	156414240	A	T	-0.0183022	0.00288802	1.58652e-07	15.6566
3-156507453	3	156507453	T	C	-0.0240614	0.00318542	3.21552e-09	19.5553
3-159444913	3	159444913	G	A	-0.0224559	0.00356591	1.80507e-07	15.5275
3-160530272	3	160530272	T	C	-0.0183015	0.00283984	1.12151e-07	16.0034
3-161374554	3	161374554	G	C	-0.021288	0.00299997	1.37881e-08	18.0995
3-162979487	3	162979487	A	G	-0.0226335	0.00363909	2.322e-07	15.2757
3-166008615	3	166008615	G	T	-0.0241663	0.00285929	1.94992e-10	22.3581
3-166239022	3	166239022	T	C	-0.0189623	0.00294105	1.11107e-07	16.0128
3-166239973	3	166239973	C	T	-0.0194373	0.00316766	3.04124e-07	15.0058
3-167142206	3	167142206	A	G	-0.0201151	0.00289104	2.14775e-08	17.6563
3-167247784	3	167247784	T	A	-0.0204047	0.00307549	6.07224e-08	16.617
3-167436532	3	167436532	G	A	-0.0190138	0.00305294	2.25917e-07	15.3031
3-167548460	3	167548460	T	C	-0.0233714	0.0035081	5.5572e-08	16.7056
3-167559036	3	167559036	T	G	-0.0234215	0.00308811	2.91693e-09	19.6527
3-169305779	3	169305779	A	C	-0.0216484	0.00335777	1.11184e-07	16.0121
3-169615699	3	169615699	G	A	-0.0188443	0.00304378	2.54601e-07	15.1836
3-172002032	3	172002032	C	T	-0.0210767	0.00294918	1.17296e-08	18.2611
3-172008378	3	172008378	A	T	-0.0190516	0.00290579	7.81414e-08	16.3647
3-172854155	3	172854155	ATCCCTGCACAAACTGTTGGCGCTATATAAATCCTGTATTATAATAATAATAATAATAATAATAATAAAAAAATAATAATAGCTGTTCTGTGTAGAGCAGGGGTGGGCAAATCTGGCCCTACAGCTGTTTTGGAACTACAAT	A	-0.016868	0.00228136	5.33635e-09	19.0487
3-173044058	3	173044058	C	G	-0.0207259	0.00286763	9.05993e-09	18.5194
3-173308987	3	173308987	T	G	-0.0205135	0.00326738	1.92015e-07	15.4657
3-173465839	3	173465839	C	CTG	-0.0215997	0.00297961	8.45636e-09	18.5883
3-174151307	3	174151307	C	T	-0.0186348	0.0027857	5.08877e-08	16.7936
3-174151308	3	174151308	T	A	-0.0186348	0.0027857	5.08877e-08	16.7936
3-174484774	3	174484774	C	T	-0.0172621	0.00278908	2.56195e-07	15.1773
3-174832848	3	174832848	C	T	-0.0181217	0.00287192	1.73298e-07	15.5683
3-176359618	3	176359618	A	C	-0.0190093	0.00291456	8.72849e-08	16.2541
3-176359619	3	176359619	G	A	-0.0190093	0.00291456	8.72849e-08	16.2541
3-176895446	3	176895446	C	T	-0.0227877	0.00366447	2.32931e-07	15.2725
3-177915670	3	177915670	G	C	-0.0180054	0.00284395	1.61834e-07	15.6367
3-180460890	3	180460890	TAG	T	-0.0220597	0.00347186	1.50363e-07	15.7102
3-180460893	3	180460893	T	TCA	-0.0220597	0.00347186	1.50363e-07	15.7102
3-180460981	3	180460981	C	A	-0.0212865	0.00343631	2.51742e-07	15.1949
3-180724469	3	180724469	CCGGCCGTT	C	-0.0226154	0.00366911	2.78181e-07	15.095
3-181492285	3	181492285	T	A	-0.0224559	0.00356591	1.80507e-07	15.5275
3-182553010	3	182553010	C	T	-0.0201517	0.00306559	7.39518e-08	16.4199
3-182729809	3	182729809	C	T	-0.0197634	0.00306732	1.12639e-07	15.9991
3-183055786	3	183055786	A	G	-0.0230671	0.00313824	6.12766e-09	18.9105
3-183858195	3	183858195	TGTGG	T	-0.0222114	0.00290532	2.40847e-09	19.8443
3-183865905	3	183865905	A	C	-0.0194907	0.0031449	2.4931e-07	15.2046
3-186342212	3	186342212	T	G	-0.0194869	0.0028306	2.71782e-08	17.4208
3-186797277	3	186797277	T	C	-0.0240295	0.00325623	5.58392e-09	19.0034
3-186829332	3	186829332	G	A	-0.0207157	0.00322299	1.18519e-07	15.9482
3-187396601	3	187396601	T	G	-0.0178393	0.00278362	1.25945e-07	15.8874
3-187508970	3	187508970	C	T	-0.0192823	0.00294424	7.99951e-08	16.3413
3-187611058	3	187611058	C	T	-0.0193028	0.00287195	4.59441e-08	16.8958
3-187613619	3	187613619	C	T	-0.0210821	0.00332135	1.5351e-07	15.6895
3-187613678	3	187613678	G	A	-0.0204923	0.00332581	2.80108e-07	15.0881
3-187614611	3	187614611	T	A	-0.0204923	0.00332581	2.80108e-07	15.0881
3-188042112	3	188042112	C	T	-0.0220246	0.0034199	1.13768e-07	15.9891
3-189644448	3	189644448	A	ATC	-0.0188092	0.00303973	2.57328e-07	15.1729
3-191721265	3	191721265	TA	T	-0.0197869	0.00249481	9.80011e-10	20.7435
3-197686498	3	197686498	G	A	-0.018247	0.0028472	1.25909e-07	15.8877
3-198195293	3	198195293	TA	T	-0.0179157	0.00289786	2.61881e-07	15.1554
3-198203351	3	198203351	T	G	-0.0181717	0.00273391	5.83852e-08	16.6562
3-198752663	3	198752663	TG	T	-0.0191084	0.00310716	2.9102e-07	15.0499
3-198764875	3	198764875	C	T	-0.0219914	0.00288935	2.68035e-09	19.7373
3-199713484	3	199713484	AG	A	-0.0204373	0.00288217	1.4016e-08	18.0831
3-200943411	3	200943411	G	A	-0.0183144	0.00282954	1.02452e-07	16.0939
3-201178614	3	201178614	T	C	-0.0185226	0.00290732	1.42252e-07	15.7657
3-202525456	3	202525456	C	T	-0.0181478	0.00295136	2.918e-07	15.0472
3-203366584	3	203366584	T	A	-0.0230466	0.00306225	3.50871e-09	19.468
3-203366585	3	203366585	T	A	-0.0230466	0.00306225	3.50871e-09	19.468
3-203368064	3	203368064	T	G	-0.0210767	0.00294918	1.17296e-08	18.2611
3-203378702	3	203378702	G	GGTACT	-0.0201911	0.00302531	5.34752e-08	16.744
3-203379457	3	203379457	T	G	-0.0194399	0.00293313	6.20952e-08	16.5946
3-203379512	3	203379512	G	A	-0.0210767	0.00294918	1.17296e-08	18.2611
3-203379514	3	203379514	C	T	-0.0210767	0.00294918	1.17296e-08	18.2611
3-203379630	3	203379630	G	T	-0.0205599	0.003043	4.10108e-08	17.0094
3-205218735	3	205218735	T	C	-0.0179719	0.00291852	2.83507e-07	15.076
3-207120999	3	207120999	T	C	-0.0211589	0.00343262	2.77887e-07	15.0961
3-209319509	3	209319509	C	T	-0.0187546	0.00286447	8.04767e-08	16.3353
3-209704380	3	209704380	C	T	-0.0198473	0.0029147	3.45871e-08	17.1798
3-210622841	3	210622841	G	T	-0.0203186	0.00311592	8.76357e-08	16.2501
3-212888558	3	212888558	T	G	-0.0181373	0.00291487	2.30102e-07	15.2847
3-213050781	3	213050781	T	TAAA	-0.0162641	0.00260908	2.21838e-07	15.3213
3-213224022	3	213224022	T	G	-0.0193078	0.00306494	1.79231e-07	15.5346
3-213556148	3	213556148	C	T	-0.0180969	0.00277453	8.71884e-08	16.2552
3-213557505	3	213557505	G	A	-0.0190516	0.00290579	7.81414e-08	16.3647
3-213558802	3	213558802	G	A	-0.0178161	0.00289459	2.86186e-07	15.0666
3-213560601	3	213560601	G	A	-0.018864	0.0027895	4.02204e-08	17.0289
3-213568317	3	213568317	TG	T	-0.0180969	0.00277453	8.71884e-08	16.2552
3-213569024	3	213569024	G	T	-0.0190956	0.00280652	3.51909e-08	17.1625
3-213868415	3	213868415	G	A	-0.0179063	0.002837	1.72317e-07	15.5739
3-213868531	3	213868531	G	A	-0.0190956	0.00280652	3.51909e-08	17.1625
3-213868763	3	213868763	A	C	-0.0190593	0.00280484	3.62082e-08	17.134
3-213868896	3	213868896	CACACTTTCTGCTAAATAT	C	-0.0165506	0.00267889	2.6548e-07	15.1417
3-213868930	3	213868930	C	A	-0.0168102	0.00269906	2.25816e-07	15.3035
3-214812306	3	214812306	T	C	-0.0180884	0.00276889	8.43621e-08	16.2881
3-214812983	3	214812983	T	G	-0.0222114	0.00290532	2.40847e-09	19.8443
3-214842007	3	214842007	T	G	-0.0187058	0.00287575	9.23626e-08	16.1975
3-214897655	3	214897655	A	G	-0.0264428	0.00415632	1.46426e-07	15.7367
3-215417253	3	215417253	G	GCTCCC	-0.017675	0.00278412	1.52974e-07	15.693
3-216192452	3	216192452	C	T	-0.0179157	0.00289786	2.61881e-07	15.1554
3-217332120	3	217332120	G	A	-0.0188075	0.00294668	1.37019e-07	15.8031
3-218554601	3	218554601	A	C	-0.0196392	0.00316241	2.39329e-07	15.2454
3-218608362	3	218608362	G	A	-0.0227243	0.00335481	3.8803e-08	17.0648
3-220457539	3	220457539	G	A	-0.0207544	0.0033134	2.01229e-07	15.4188
3-220459775	3	220459775	T	A	-0.0210277	0.00289872	8.32362e-09	18.6042
3-220461828	3	220461828	C	T	-0.0210277	0.00289872	8.32362e-09	18.6042
3-220815787	3	220815787	G	A	-0.0191084	0.00310716	2.9102e-07	15.0499
3-221370580	3	221370580	G	A	-0.0227622	0.00305265	4.37316e-09	19.2478
3-221564261	3	221564261	G	A	-0.0212039	0.00295384	1.05976e-08	18.3626
3-221568042	3	221568042	A	T	-0.0175486	0.00285412	2.92229e-07	15.0457
3-221732427	3	221732427	A	T	-0.0209702	0.00339241	2.62623e-07	15.1525
3-223021349	3	223021349	G	A	-0.0176984	0.00285523	2.48484e-07	15.2079
3-223531956	3	223531956	CA	C	-0.0227775	0.00322304	1.51291e-08	18.0066
3-224177476	3	224177476	A	C	-0.0215479	0.00312007	2.53379e-08	17.491
3-224837816	3	224837816	T	G	-0.0181308	0.00288738	1.91348e-07	15.4692
3-225365965	3	225365965	A	C	-0.0209228	0.00278288	3.59435e-09	19.4439
3-225624346	3	225624346	A	G	-0.0208962	0.00300451	2.167e-08	17.6473
3-225900769	3	225900769	G	GGA	-0.0222071	0.00339411	8.16451e-08	16.3209
3-227566225	3	227566225	C	T	-0.0171394	0.00278987	2.97056e-07	15.0293
3-229033674	3	229033674	C	T	-0.0191411	0.00307028	2.2136e-07	15.3235
3-229255019	3	229255019	G	A	-0.0158794	0.00245192	1.01213e-07	16.106
3-229255025	3	229255025	G	C	-0.0208219	0.0027446	2.89784e-09	19.6593
3-229691710	3	229691710	T	A	-0.0179566	0.00287761	2.1725e-07	15.3422
3-230542778	3	230542778	C	A	-0.0198567	0.0022111	3.90323e-11	23.9666
3-231581529	3	231581529	G	C	-0.0192186	0.00295704	9.39849e-08	16.1801
3-231962288	3	231962288	A	T	-0.0211372	0.003401	2.35652e-07	15.2609
3-232014607	3	232014607	T	G	-0.0171515	0.00276221	2.39993e-07	15.2427
3-232438545	3	232438545	G	A	-0.0202744	0.00259715	1.44919e-09	20.3523
3-233449828	3	233449828	A	G	-0.0195684	0.0030252	1.03817e-07	16.0806
3-234110541	3	234110541	T	C	-0.0205306	0.00306468	4.93289e-08	16.8248
3-234424265	3	234424265	G	A	-0.0206814	0.00295947	1.94783e-08	17.754
3-234472809	3	234472809	T	C	-0.0189576	0.00308534	2.96107e-07	15.0325
3-234923556	3	234923556	G	A	-0.0148588	0.00215544	2.63817e-08	17.4506
3-235482241	3	235482241	G	A	-0.0168861	0.00273217	2.63512e-07	15.1492
3-236047671	3	236047671	A	G	-0.0150506	0.00235662	1.35284e-07	15.8159
3-236166524	3	236166524	C	T	-0.0140378	0.00215009	8.53868e-08	16.2761
3-236816715	3	236816715	AAAT	A	-0.0166675	0.00264715	1.81082e-07	15.5243
3-237642269	3	237642269	T	C	-0.0173797	0.00263341	6.79589e-08	16.5044
3-237740251	3	237740251	G	GGGGAA	-0.0222071	0.00339411	8.16451e-08	16.3209
3-238319349	3	238319349	TG	T	-0.0245228	0.00278313	6.50937e-11	23.4552
3-238627055	3	238627055	C	G	-0.0179007	0.00286128	2.06234e-07	15.3943
3-238724005	3	238724005	T	G	-0.0180329	0.00279801	1.12022e-07	16.0046
3-238724014	3	238724014	G	A	-0.0180329	0.00279801	1.12022e-07	16.0046
3-238941930	3	238941930	G	T	-0.0235732	0.00295551	8.5203e-10	20.8834
3-238945609	3	238945609	C	T	-0.0193133	0.00296965	9.26846e-08	16.1941
3-239306601	3	239306601	A	G	-0.0219534	0.00284142	1.86499e-09	20.1
3-239398623	3	239398623	T	TC	-0.0208962	0.00300451	2.167e-08	17.6473
3-240516214	3	240516214	G	T	-0.0182945	0.00290494	1.80314e-07	15.5286
3-240516218	3	240516218	C	CG	-0.0182945	0.00290494	1.80314e-07	15.5286
3-240738270	3	240738270	G	T	-0.0177178	0.00282252	1.92612e-07	15.4626
3-241964180	3	241964180	G	A	-0.0221193	0.00297617	4.7251e-09	19.1704
3-242880415	3	242880415	G	A	-0.0201151	0.00289104	2.14775e-08	17.6563
3-242996521	3	242996521	T	C	-0.0202175	0.0028939	1.96001e-08	17.7477
3-244685393	3	244685393	G	C	-0.0176717	0.00284753	2.42624e-07	15.2318
3-245098231	3	245098231	A	T	-0.0205131	0.0028085	7.10234e-09	18.7628
3-245272794	3	245272794	TC	T	-0.0166482	0.00270368	2.83728e-07	15.0753
3-245430515	3	245430515	T	C	-0.0235732	0.00295551	8.5203e-10	20.8834
3-246111427	3	246111427	G	A	-0.0210965	0.00307381	2.90827e-08	17.3531
3-246314138	3	246314138	C	T	-0.0181611	0.00291287	2.21013e-07	15.325
3-246525741	3	246525741	T	C	-0.0181308	0.00288738	1.91348e-07	15.4692
3-246549764	3	246549764	T	G	-0.0198202	0.00313205	1.63366e-07	15.6273
3-247284881	3	247284881	G	A	-0.0177429	0.00282149	1.85781e-07	15.4987
3-247923341	3	247923341	A	C	-0.0190929	0.00249281	2.30362e-09	19.8888
3-248072032	3	248072032	G	A	-0.0186206	0.0029265	1.46097e-07	15.739
3-250363144	3	250363144	G	A	-0.0172708	0.00277981	2.3722e-07	15.2543
3-250584235	3	250584235	A	G	-0.0172441	0.00272388	1.62064e-07	15.6353
3-251086526	3	251086526	CT	C	-0.0222719	0.0032566	3.14426e-08	17.2751
3-251310289	3	251310289	G	A	-0.0174447	0.00283032	2.78363e-07	15.0943
3-251775315	3	251775315	C	T	-0.020751	0.00324723	1.33626e-07	15.8282
3-251848984	3	251848984	A	G	-0.0201977	0.00313808	1.1518e-07	15.9768
3-253387426	3	253387426	T	G	-0.0162504	0.00264268	2.91544e-07	15.0481
3-253605600	3	253605600	G	C	-0.0197478	0.00304862	1.00789e-07	16.1102
3-253833431	3	253833431	C	T	-0.0171671	0.00268307	1.30243e-07	15.8539
3-254500157	3	254500157	ACACT	A	-0.0184632	0.00274362	4.47237e-08	16.9228
3-255973052	3	255973052	A	C	-0.0207031	0.00331651	2.15621e-07	15.3497
3-255988062	3	255988062	A	T	-0.0178279	0.00263369	3.93644e-08	17.0504
3-256079003	3	256079003	C	T	-0.019049	0.00290388	7.7281e-08	16.3758
3-256614166	3	256614166	C	T	-0.0171508	0.00250947	3.19128e-08	17.2603
3-258189407	3	258189407	C	T	-0.0182026	0.00268881	3.92914e-08	17.0523
3-259074581	3	259074581	A	C	-0.0187414	0.00303658	2.70945e-07	15.1214
3-259079071	3	259079071	C	T	-0.021199	0.00301733	1.72695e-08	17.8743
3-260096726	3	260096726	C	T	-0.0181328	0.00295054	2.95008e-07	15.0363
3-260350921	3	260350921	T	A	-0.017859	0.00278877	1.27908e-07	15.872
3-262524364	3	262524364	T	C	-0.0166557	0.00260923	1.36667e-07	15.8057
3-263437196	3	263437196	T	G	-0.0205599	0.003043	4.10108e-08	17.0094
3-263470675	3	263470675	T	C	-0.0182193	0.00267876	3.54892e-08	17.154
3-265934209	3	265934209	C	T	-0.0235696	0.0033001	1.19021e-08	18.2466
3-266330332	3	266330332	C	T	-0.0190257	0.00295955	1.18099e-07	15.9517
3-266348429	3	266348429	A	T	-0.0190257	0.00295955	1.18099e-07	15.9517
3-266354668	3	266354668	T	G	-0.0205561	0.00282008	7.44397e-09	18.7159
3-266354683	3	266354683	A	C	-0.0238396	0.00226214	4.16423e-13	28.5071
3-267131675	3	267131675	G	T	-0.017978	0.00259998	2.46592e-08	17.5181
3-267131920	3	267131920	C	T	-0.0178381	0.00272893	8.32922e-08	16.3009
3-267136812	3	267136812	G	T	-0.0186137	0.00258265	9.6671e-09	18.4545
3-267721783	3	267721783	T	G	-0.0180101	0.00286647	1.89087e-07	15.4811
3-269203425	3	269203425	G	A	-0.0181101	0.00294809	2.97474e-07	15.0279
3-270218047	3	270218047	A	C	-0.0235811	0.00239701	3.08908e-12	26.5031
3-272579901	3	272579901	C	T	-0.0184064	0.00249518	5.63316e-09	18.9946
3-272898391	3	272898391	C	G	-0.0183445	0.0026366	2.14827e-08	17.656
3-273409975	3	273409975	A	T	-0.0180825	0.0027761	8.97159e-08	16.2266
3-274010590	3	274010590	A	C	-0.0173491	0.00264804	7.93551e-08	16.3493
3-275476114	3	275476114	G	A	-0.0188519	0.00255459	5.58263e-09	19.0036
3-278713691	3	278713691	A	C	-0.0164997	0.00267368	2.71552e-07	15.1191
3-278713925	3	278713925	C	T	-0.0169336	0.00265911	1.43564e-07	15.7565
3-279311664	3	279311664	T	A	-0.0212032	0.00301426	1.68021e-08	17.9018
3-279732844	3	279732844	G	C	-0.0162097	0.00255021	1.49223e-07	15.7178
3-279768739	3	279768739	A	T	-0.0165156	0.00254936	1.00559e-07	16.1125
3-281187186	3	281187186	CAG	C	-0.0180242	0.00284652	1.61364e-07	15.6396
3-282353955	3	282353955	A	G	-0.01815	0.00286253	1.56981e-07	15.6671
3-283891984	3	283891984	A	AAT	-0.0194938	0.00257527	3.05649e-09	19.606
3-283911309	3	283911309	C	T	-0.0162473	0.00254997	1.41994e-07	15.7675
3-284453450	3	284453450	G	A	-0.0181073	0.00294649	2.95188e-07	15.0357
3-286086152	3	286086152	G	T	-0.0204495	0.00320997	1.42427e-07	15.7644
3-288257755	3	288257755	C	T	-0.0181873	0.00277053	7.61213e-08	16.3909
3-288641053	3	288641053	A	G	-0.0169878	0.00271189	2.00973e-07	15.4201
3-288802027	3	288802027	ATGTCAG	A	-0.0166783	0.00229164	7.71676e-09	18.6799
3-288968816	3	288968816	C	T	-0.0180122	0.0025253	1.22646e-08	18.2165
3-292630829	3	292630829	A	G	-0.0174514	0.00278723	2.02913e-07	15.4105
3-292855611	3	292855611	C	T	-0.0164724	0.00240031	2.91455e-08	17.351
3-293151695	3	293151695	C	CGGGG	-0.0279136	0.00294479	8.83035e-12	25.4528
3-293274709	3	293274709	A	G	-0.0156613	0.00231726	4.07373e-08	17.0161
3-293313376	3	293313376	C	T	-0.0168512	0.00273556	2.81503e-07	15.0831
3-293506282	3	293506282	T	TA	-0.0170316	0.00272959	2.17589e-07	15.3407
3-293971323	3	293971323	T	G	-0.0170079	0.00248274	3.03094e-08	17.3118
3-293971329	3	293971329	A	T	-0.0170079	0.00248274	3.03094e-08	17.3118
3-293972619	3	293972619	G	A	-0.0138153	0.0022482	2.9552e-07	15.0345
3-294229985	3	294229985	C	T	-0.0155985	0.00229989	3.77335e-08	17.0927
3-294496670	3	294496670	T	G	-0.0171034	0.0021153	6.05443e-10	21.2251
3-294506078	3	294506078	C	G	-0.0173779	0.00251245	2.44973e-08	17.5247
3-294510799	3	294510799	G	A	-0.0180744	0.00245604	5.95783e-09	18.9386
3-295296156	3	295296156	C	T	-0.0157127	0.00248409	1.64895e-07	15.618
3-295305420	3	295305420	C	T	-0.0176858	0.00244839	9.17929e-09	18.5063
3-296184731	3	296184731	T	C	-0.0163114	0.00251134	9.52622e-08	16.1666
3-296233502	3	296233502	A	T	-0.0158354	0.00255414	2.47437e-07	15.2121
3-296265767	3	296265767	AAC	A	-0.0184178	0.0027006	3.34386e-08	17.2136
3-296437127	3	296437127	A	C	-0.0154925	0.00209737	5.45987e-09	19.0258
3-296437134	3	296437134	A	C	-0.0154925	0.00209737	5.45987e-09	19.0258
3-296437213	3	296437213	A	T	-0.0180452	0.0028007	1.12678e-07	15.9987
3-296438107	3	296438107	A	AG	-0.014131	0.00215795	8.02016e-08	16.3387
3-296439962	3	296439962	A	C	-0.0172894	0.00275379	1.91936e-07	15.4661
3-296444378	3	296444378	G	A	-0.0158189	0.00218215	8.4545e-09	18.5886
3-296593493	3	296593493	AATAAT	A	-0.0128785	0.00206883	2.28111e-07	15.2934
3-296593507	3	296593507	CAAAT	C	-0.0128785	0.00206883	2.28111e-07	15.2934
3-296641165	3	296641165	T	C	-0.0168141	0.00264877	1.53294e-07	15.6909
3-296814919	3	296814919	T	A	-0.0179335	0.00283648	1.66437e-07	15.6087
3-296915457	3	296915457	A	G	-0.0149448	0.0021564	2.34431e-08	17.5687
3-297133755	3	297133755	A	T	-0.0152178	0.00247591	2.94295e-07	15.0387
3-297389091	3	297389091	G	A	-0.0139465	0.00220185	1.60345e-07	15.6459
3-297421703	3	297421703	G	A	-0.0163475	0.00231646	1.56199e-08	17.9747
3-297611037	3	297611037	C	T	-0.0129692	0.00199147	9.009e-08	16.2225
3-298120606	3	298120606	TGTGTTTCATGAGAAAAC	T	-0.0176801	0.00262556	4.41075e-08	16.9366
3-298325063	3	298325063	G	A	-0.0166641	0.00219416	2.82341e-09	19.6853
3-298519123	3	298519123	TACTACAACGAACGAAC	T	-0.0178277	0.00229394	1.61669e-09	20.2429
3-298519141	3	298519141	TTCG	T	-0.0178277	0.00229394	1.61669e-09	20.2429
3-298519145	3	298519145	A	AG	-0.0178277	0.00229394	1.61669e-09	20.2429
3-298580401	3	298580401	G	A	-0.017329	0.00274261	1.68612e-07	15.5957
3-298718977	3	298718977	T	G	-0.01546	0.0022171	2.04442e-08	17.7056
3-299222463	3	299222463	T	C	-0.0188883	0.00284115	5.81335e-08	16.6605
3-299422718	3	299422718	G	A	-0.0163037	0.00250753	9.31896e-08	16.1886
3-299423801	3	299423801	G	A	-0.0169323	0.00266639	1.52115e-07	15.6986
3-299674260	3	299674260	A	G	-0.0171194	0.0026834	1.38297e-07	15.7939
3-299842971	3	299842971	A	T	-0.0177251	0.00233177	2.76329e-09	19.7068
3-299990370	3	299990370	T	TAAGTTGC	-0.0167379	0.00227458	5.96631e-09	18.9371
3-300192992	3	300192992	GA	G	-0.0206435	0.00315756	8.29838e-08	16.3046
3-300309282	3	300309282	G	T	-0.0182402	0.00260859	1.92196e-08	17.7673
3-300451789	3	300451789	G	T	-0.017314	0.00217412	8.85521e-10	20.8448
3-301165877	3	301165877	A	G	-0.0172059	0.00267982	1.21196e-07	15.9259
3-302039122	3	302039122	TG	T	-0.0158943	0.00252737	1.85543e-07	15.5
3-302453254	3	302453254	G	A	-0.0175111	0.0026328	5.75712e-08	16.6702
3-303294731	3	303294731	T	TA	-0.0247014	0.00268617	2.0465e-11	24.6123
3-303743688	3	303743688	C	T	-0.0191333	0.00261009	6.52625e-09	18.8474
3-303759248	3	303759248	C	G	-0.0161416	0.00257011	1.90613e-07	15.473
3-303850941	3	303850941	C	A	-0.015305	0.00232709	7.3148e-08	16.4308
3-303850949	3	303850949	G	A	-0.015305	0.00232709	7.3148e-08	16.4308
3-303858719	3	303858719	C	T	-0.0209759	0.00261466	7.37094e-10	21.0283
3-303859560	3	303859560	C	T	-0.017294	0.00207645	2.84973e-10	21.9786
3-303878739	3	303878739	GAA	G	-0.0259028	0.00394915	7.74784e-08	16.3733
3-303906224	3	303906224	C	G	-0.0174331	0.00230802	3.2191e-09	19.5542
3-303906550	3	303906550	C	G	-0.0174331	0.00230802	3.2191e-09	19.5542
3-303909785	3	303909785	G	A	-0.0183084	0.00262214	1.98532e-08	17.7349
3-303910127	3	303910127	C	T	-0.0174331	0.00230802	3.2191e-09	19.5542
3-304664687	3	304664687	A	G	-0.0186114	0.00234746	9.88971e-10	20.7344
3-304728330	3	304728330	CTACAG	C	-0.0187535	0.00236435	9.78388e-10	20.7451
3-304728349	3	304728349	C	G	-0.0187535	0.00236435	9.78388e-10	20.7451
3-304837897	3	304837897	T	C	-0.0176677	0.00252778	1.94006e-08	17.758
3-304889069	3	304889069	C	A	-0.0167157	0.00226269	5.44392e-09	19.0288
3-305097246	3	305097246	A	C	-0.0163345	0.00240894	3.79194e-08	17.0878
3-305255106	3	305255106	T	C	-0.014326	0.00232126	2.71144e-07	15.1206
3-305631970	3	305631970	A	C	-0.013648	0.00181128	3.41007e-09	19.4965
3-305631971	3	305631971	T	C	-0.013648	0.00181128	3.41007e-09	19.4965
3-305669268	3	305669268	C	T	-0.0177392	0.00278964	1.47897e-07	15.7268
3-305741539	3	305741539	C	G	-0.0180657	0.0027113	5.53927e-08	16.7088
3-305929854	3	305929854	C	T	-0.0172881	0.00265898	9.32231e-08	16.1883
3-305929868	3	305929868	AT	A	-0.0157161	0.0022151	1.38367e-08	18.0959
3-305992557	3	305992557	C	T	-0.0180274	0.00259903	2.30134e-08	17.5872
3-306222580	3	306222580	A	T	-0.0152956	0.00220381	2.26951e-08	17.6011
3-306226421	3	306226421	TCCAC	T	-0.0199014	0.00285072	1.99212e-08	17.7315
3-307071131	3	307071131	G	A	-0.0138207	0.00215333	1.22093e-07	15.9185
3-307594048	3	307594048	A	G	-0.0164152	0.0024259	3.96817e-08	17.0424
3-307616328	3	307616328	G	T	-0.0183445	0.0026366	2.14827e-08	17.656
3-307670717	3	307670717	G	A	-0.0134591	0.0021634	2.30923e-07	15.2812
3-308234820	3	308234820	A	G	-0.0198473	0.00297039	5.21699e-08	16.7688
3-308636871	3	308636871	G	A	-0.014491	0.00226897	1.35262e-07	15.8161
3-309154819	3	309154819	T	G	-0.0160829	0.00252937	1.4814e-07	15.7251
3-309373548	3	309373548	GC	G	-0.0232239	0.00301768	2.0516e-09	20.0046
3-309455017	3	309455017	C	CAT	-0.0172923	0.00251791	2.86719e-08	17.3673
3-309455019	3	309455019	CCT	C	-0.0172923	0.00251791	2.86719e-08	17.3673
3-309458196	3	309458196	C	A	-0.0171475	0.00255196	4.62129e-08	16.89
3-309651140	3	309651140	T	C	-0.0209684	0.0021647	4.79936e-12	26.0625
3-309651141	3	309651141	G	A	-0.0209684	0.0021647	4.79936e-12	26.0625
3-310140845	3	310140845	A	G	-0.0156961	0.00244326	1.19761e-07	15.9378
3-310201389	3	310201389	C	A	-0.0169408	0.00259559	8.59997e-08	16.2689
3-310252725	3	310252725	T	C	-0.0145668	0.00233663	2.21512e-07	15.3228
3-310866670	3	310866670	A	C	-0.0163499	0.00263234	2.38587e-07	15.2485
3-310890139	3	310890139	GCGTACATAGCGCA	G	-0.0155562	0.00193083	6.62287e-10	21.1353
3-310892848	3	310892848	T	A	-0.0156132	0.0025261	2.6328e-07	15.15
3-310915511	3	310915511	C	G	-0.0172256	0.0024209	1.2963e-08	18.1612
3-310973346	3	310973346	G	C	-0.0170188	0.00244859	2.19851e-08	17.6329
3-311053933	3	311053933	C	G	-0.017273	0.00204913	2.08903e-10	22.2891
3-311792528	3	311792528	T	C	-0.0139169	0.0021093	6.8363e-08	16.4984
3-312122973	3	312122973	T	A	-0.0163492	0.00248148	7.04634e-08	16.4682
3-312122981	3	312122981	CA	C	-0.0163492	0.00248148	7.04634e-08	16.4682
3-312122983	3	312122983	CA	C	-0.0163492	0.00248148	7.04634e-08	16.4682
3-312519256	3	312519256	A	T	-0.0170314	0.00275971	2.71329e-07	15.1199
3-312836566	3	312836566	G	A	-0.0185341	0.00264032	1.761e-08	17.8548
3-313205796	3	313205796	T	C	-0.0165462	0.00236702	1.93452e-08	17.7608
3-313298568	3	313298568	A	G	-0.0167717	0.00246065	3.38601e-08	17.201
3-314028075	3	314028075	C	T	-0.0155092	0.00231658	5.00028e-08	16.8112
3-315812114	3	315812114	G	A	-0.0168802	0.00253353	5.54667e-08	16.7075
3-315820541	3	315820541	T	C	-0.020767	0.00271901	2.46506e-09	19.8211
3-316000156	3	316000156	A	G	-0.0171032	0.00232538	6.03651e-09	18.9254
3-317245083	3	317245083	C	T	-0.0173843	0.00231289	3.61874e-09	19.4371
3-317245093	3	317245093	T	C	-0.0173843	0.00231289	3.61874e-09	19.4371
3-317245131	3	317245131	T	C	-0.0175782	0.0025217	2.05976e-08	17.6981
3-317245136	3	317245136	T	C	-0.0175843	0.00251661	1.95346e-08	17.7511
3-317929815	3	317929815	GGT	G	-0.0147836	0.00237966	2.37558e-07	15.2529
3-318267460	3	318267460	G	A	-0.0212092	0.00334518	1.5714e-07	15.6661
3-318529294	3	318529294	C	A	-0.0242028	0.00263865	2.19427e-11	24.5426
3-318551310	3	318551310	GGGGTTAATTTGCC	G	-0.0210396	0.00250486	2.29046e-10	22.1971
3-318551327	3	318551327	TCCAGATGGCTTACACCCACAAG	T	-0.0210396	0.00250486	2.29046e-10	22.1971
3-318985827	3	318985827	A	G	-0.0177902	0.00289492	2.9528e-07	15.0353
3-319064447	3	319064447	T	A	-0.0171959	0.00237632	8.80922e-09	18.5475
3-319090481	3	319090481	C	T	-0.0193651	0.00260631	4.7556e-09	19.1639
3-319396162	3	319396162	T	G	-0.015918	0.00248712	1.29461e-07	15.8599
3-319407060	3	319407060	T	C	-0.0165055	0.00249231	6.31288e-08	16.5781
3-320461176	3	320461176	G	C	-0.0144566	0.00228924	1.70487e-07	15.5846
3-320502084	3	320502084	G	T	-0.0162945	0.00250747	9.42445e-08	16.1774
3-320782244	3	320782244	C	T	-0.016723	0.0024376	2.93498e-08	17.344
3-322673329	3	322673329	A	AC	-0.0185584	0.00262214	1.46282e-08	18.0403
3-322946577	3	322946577	A	G	-0.020384	0.00329249	2.54616e-07	15.1835
3-323238192	3	323238192	G	A	-0.0159545	0.00249637	1.33308e-07	15.8306
3-323239861	3	323239861	G	A	-0.0164516	0.00251891	8.47652e-08	16.2834
3-323240783	3	323240783	T	C	-0.0249032	0.00299084	2.86861e-10	21.972
3-323240873	3	323240873	T	A	-0.0197725	0.0022726	9.11521e-11	23.1185
3-323243231	3	323243231	T	C	-0.0187028	0.00255873	6.97908e-09	18.7803
3-323243272	3	323243272	G	A	-0.0249032	0.00299084	2.86861e-10	21.972
3-323243273	3	323243273	G	C	-0.0249032	0.00299084	2.86861e-10	21.972
3-323244770	3	323244770	A	AT	-0.0170472	0.00267851	1.45311e-07	15.7444
3-323244846	3	323244846	C	T	-0.0174209	0.00251989	2.47619e-08	17.514
3-324205155	3	324205155	T	C	-0.0170182	0.00275922	2.74586e-07	15.108
3-325396449	3	325396449	TCAAGTGAGAGAGAAGAGACAGC	T	-0.0174673	0.00234372	4.42535e-09	19.2359
3-327448597	3	327448597	G	T	-0.0346804	0.00440826	1.19784e-09	20.5427
