# Supplementary material for: Development and validation of sex-associated markers using whole-genome re-sequencing in frog Quasipaa spinosa
Source: Front Genet. 2025 Jun 2;16:1596192. doi: 10.3389/fgene.2025.1596192 (PMC12171147; doi:10.3389/fgene.2025.1596192)
Supplement: Supplementary file 4 [file Table1.xlsx]

## Sheet: Sheet1
Sample	Clean Reads	Clean Bases(bp)	Total mapped(%)	Q20(%)	Q30(%)	GC(%)	Depth(X)	Coverage(%)
M1	255536902	37555332327	99.79	0.9929	0.9766	0.443	10.25	0.952607
M2	292383006	42888302101	99.85	0.9932	0.9779	0.4543	10.27	0.943465
M3	240961242	35406923774	99.74	0.9923	0.9747	0.4521	10.33	0.956292
M4	259757832	38239632784	99.76	0.9921	0.9737	0.4538	10.3	0.950058
M5	249694376	36580364470	99.81	0.9927	0.9759	0.4534	10.26	0.947907
M6	228641474	33644702592	99.61	0.9902	0.9671	0.4522	10.28	0.947321
M7	275337856	40423768226	99.79	0.9928	0.9765	0.4553	10.25	0.944431
M8	225030854	33161738944	99.72	0.9921	0.974	0.4627	10.3	0.942985
M9	296168590	43520125125	99.4	0.9934	0.9784	0.4571	10.22	0.946139
M10	248365216	36329296748	99.81	0.9918	0.973	0.4574	10.23	0.954245
M11	234305050	34403819259	99.69	0.9916	0.9723	0.4493	10.27	0.956724
M12	257912914	37647155705	99.8	0.9917	0.973	0.4607	10.19	0.956273
M13	224267478	32852535356	99.79	0.992	0.974	0.4578	10.25	0.952607
M14	265480540	38918541158	99.81	0.9925	0.9753	0.456	10.25	0.948541
M15	216740874	31841526665	99.65	0.9903	0.9677	0.4582	10.28	0.953694
M16	227928542	33562739280	99.75	0.992	0.9739	0.459	10.31	0.949616
M17	236946124	34773513827	99.77	0.9916	0.9727	0.4647	10.24	0.947203
M18	222759840	32821655577	99.83	0.9921	0.9745	0.4691	10.31	0.940406
M19	256488278	37710040548	99.59	0.9908	0.9695	0.4503	10.27	0.956286
M20	285035526	41222887182	99.82	0.9921	0.9741	0.4534	10.03	0.947916
M21	223280402	32706087477	99.62	0.9889	0.9628	0.4529	10.25	0.950641
M22	228601774	33635065676	99.59	0.989	0.9637	0.4549	10.29	0.951775
M23	217398010	31931349564	99.46	0.9893	0.965	0.4595	10.25	0.952816
M24	243734664	35954609448	99.68	0.9915	0.9719	0.4558	10.33	0.94725
M25	295861338	43439602035	99.85	0.993	0.9773	0.4662	10.27	0.943465
M26	317679270	46694719259	99.82	0.9931	0.9775	0.447	10.29	0.95155
M27	267275050	39259704338	99.77	0.9911	0.9707	0.4573	10.26	0.952794
M28	197941940	29102176438	99.65	0.9899	0.966	0.4502	10.06	0.952568
M29	186047184	27347498398	99.53	0.9885	0.9612	0.4469	9.44	0.955133
M30	251414508	37036587463	99.74	0.9912	0.9708	0.4487	10.33	0.956292
Total	7428976654	1090612001744
Average	2.47633e+08	3.63537e+10	99.7163	0.991523	0.972057	0.455307	10.2287	0.9503
F1	213833052	31300945165	99.35	0.9889	0.9692	0.4582	10.1	0.952861
F2	246017806	36102224478	99.81	0.988	0.9664	0.4586	10.27	0.950516
F3	256343680	37412629979	99.77	0.9885	0.9677	0.4485	10.15	0.945057
F4	305555138	44899462325	99.77	0.9891	0.9694	0.4451	10.27	0.947667
F5	282749472	41048463050	99.84	0.9868	0.9624	0.4574	10.1	0.938508
F6	231155296	33667546252	99.81	0.9897	0.971	0.4555	10.08	0.921104
F7	302638394	44448403858	99.56	0.9905	0.9734	0.4605	10.28	0.937255
F8	243970456	35823099229	99.7	0.988	0.9659	0.4514	10.27	0.947924
F9	332649758	47998975795	99.83	0.99	0.9721	0.4579	9.95	0.949582
F10	224318646	32478939894	99.76	0.9881	0.9664	0.4404	10.1	0.953523
F11	212629436	31076926000	99.66	0.9856	0.9594	0.4449	10.23	0.953197
F12	260989138	38297815577	99.71	0.9878	0.9658	0.4512	10.27	0.9492
F13	318476202	46410869999	99.83	0.9891	0.9693	0.4589	10.13	0.939159
F14	249728712	36614136300	99.6	0.9864	0.9617	0.4474	10.25	0.956946
F15	227613256	33254624215	99.65	0.9856	0.9597	0.4464	10.24	0.957717
F16	278067350	40514776432	99.79	0.9875	0.9644	0.438	10.15	0.943683
F17	317871470	46435990949	99.6	0.9868	0.9616	0.4526	10.19	0.955525
F18	208716062	30595747059	99.59	0.9864	0.9618	0.4467	10.26	0.952579
F19	221794144	32326164831	99.35	0.9841	0.9549	0.4501	10.16	0.952861
F20	267763130	39342544076	99.72	0.9885	0.9672	0.4577	10.27	0.934042
F21	249398786	36595950041	99.79	0.9876	0.9653	0.4583	10.27	0.950181
F22	258455736	37770123374	99.75	0.9886	0.9681	0.458	10.17	0.943136
F23	232638430	34043420491	99.66	0.9873	0.9644	0.4577	10.22	0.940748
F24	192730904	28261688766	99.58	0.9872	0.9643	0.4515	9.73	0.945491
F25	299669420	43922237738	99.73	0.9876	0.965	0.4417	10.23	0.946773
F26	236720254	34482585929	99.73	0.988	0.9663	0.4478	10.17	0.950654
F27	215133908	31341277109	99.6	0.9852	0.9584	0.4355	10.18	0.949857
F28	237325064	34813762743	99.55	0.9867	0.9623	0.4449	10.21	0.941195
F29	347517182	50991154385	99.81	0.9886	0.9677	0.4535	10.27	0.950516
F30	311697580	45368986661	99.69	0.9894	0.9702	0.4521	10.13	0.951194
Total	7784167862	1137641472700
Average	2.59472e+08	3.79214e+10	99.6863	0.98772	0.96539	0.450947	10.1767	0.946955
